# Supplementary material for: Spanish ecological battleground: population structure of two invasive fungi, Cryphonectria parasitica and Fusarium circinatum
Source: Front Plant Sci. 2023 Dec 21;14:1310254. doi: 10.3389/fpls.2023.1310254 (PMC10771289; doi:10.3389/fpls.2023.1310254)
Supplement: Supplementary Table 2 — Accession numbers and identities of DNA sequences (Cryphonectria parasitica) that were used to develop the haplotype network. [file Table_2.csv]

Haplotype/accession number	Australia	East Asia	North America	Eastern Europe	Western Europe	Southern America	Spain	This study
{CPH-1}	0	0	0	0	0	0	0	6
{CPH-2}	0	0	0	0	0	0	0	11
{CPH-3}	0	0	0	0	0	0	0	23
A00002	0	0	0	0	1	0	0	0
A00003	0	0	0	0	1	0	0	0
AF046901	0	0	1	0	0	0	0	0
AF046902	0	0	1	0	0	0	0	0
AF046903	0	0	1	0	0	0	0	0
AF172658	0	0	0	0	0	1	0	0
AF292042	0	0	1	0	0	0	0	0
AF292043	0	0	1	0	0	0	0	0
AF368329	0	0	1	0	0	0	0	0
AF368330	0	0	1	0	0	0	0	0
AF452114	0	0	0	0	1	0	0	0
AF452121	0	0	1	0	0	0	0	0
AF452122	0	0	1	0	0	0	0	0
AF452123	0	0	1	0	0	0	0	0
AF452124	0	0	1	0	0	0	0	0
AY140255	0	1	0	0	0	0	0	0
AY141855	0	0	1	0	0	0	0	0
AY141856	0	0	1	0	0	0	0	0
AY141857	0	1	0	0	0	0	0	0
AY141858	0	1	0	0	0	0	0	0
AY141859	0	1	0	0	0	0	0	0
AY141860	0	1	0	0	0	0	0	0
AY141861	0	1	0	0	0	0	0	0
AY141862	0	1	0	0	0	0	0	0
AY141863	0	1	0	0	0	0	0	0
AY141873	0	0	1	0	0	0	0	0
AY309482	1	0	0	0	0	0	0	0
AY697927	0	1	0	0	0	0	0	0
AY697928	0	1	0	0	0	0	0	0
AY697929	0	1	0	0	0	0	0	0
AY697930	0	1	0	0	0	0	0	0
AY697931	0	0	1	0	0	0	0	0
DQ368749	0	0	0	0	1	0	0	0
DQ368750	0	0	0	0	1	0	0	0
EF545114	0	0	0	1	0	0	0	0
EF545115	0	0	0	1	0	0	0	0
EU442645	0	0	0	0	1	0	0	0
EU442646	0	0	0	0	1	0	0	0
EU442647	0	0	0	0	1	0	0	0
GU993820	0	0	1	0	0	0	0	0
JN942325	0	0	1	0	0	0	0	0
JN942326	0	1	0	0	0	0	0	0
KC800708	0	0	0	1	0	0	0	0
KC844291	0	0	0	1	0	0	0	0
KC844292	0	0	0	1	0	0	0	0
KC844293	0	0	0	1	0	0	0	0
KC844294	0	0	0	1	0	0	0	0
KC844295	0	0	0	1	0	0	0	0
KC844296	0	0	0	1	0	0	0	0
KC844297	0	0	0	1	0	0	0	0
KC844298	0	0	0	1	0	0	0	0
KC844299	0	0	0	1	0	0	0	0
KC844300	0	0	0	1	0	0	0	0
KC844301	0	0	0	1	0	0	0	0
KC844302	0	0	0	1	0	0	0	0
KC844303	0	0	0	1	0	0	0	0
KC844304	0	0	0	1	0	0	0	0
KC844305	0	0	0	1	0	0	0	0
KC844306	0	0	0	1	0	0	0	0
KC844307	0	0	0	1	0	0	0	0
KC844308	0	0	0	1	0	0	0	0
KC844309	0	0	0	1	0	0	0	0
KC844310	0	0	0	1	0	0	0	0
KC844311	0	0	0	1	0	0	0	0
KC844312	0	0	0	1	0	0	0	0
KC844313	0	0	0	1	0	0	0	0
KC844314	0	0	0	1	0	0	0	0
KC844315	0	0	0	1	0	0	0	0
KC844316	0	0	0	1	0	0	0	0
KC844317	0	0	0	1	0	0	0	0
KC844318	0	0	0	1	0	0	0	0
KC844319	0	0	0	1	0	0	0	0
KC844320	0	0	0	1	0	0	0	0
KC844321	0	0	0	1	0	0	0	0
KC844322	0	0	0	1	0	0	0	0
KC844323	0	0	0	1	0	0	0	0
KC844324	0	0	0	1	0	0	0	0
KC844325	0	0	0	1	0	0	0	0
KC844326	0	0	0	1	0	0	0	0
KC844327	0	0	0	1	0	0	0	0
KC844328	0	0	0	1	0	0	0	0
KC844329	0	0	0	1	0	0	0	0
KC844330	0	0	0	1	0	0	0	0
KC844331	0	0	0	1	0	0	0	0
KC844332	0	0	0	1	0	0	0	0
KC844333	0	0	0	1	0	0	0	0
KC844334	0	0	0	1	0	0	0	0
KC844335	0	0	0	1	0	0	0	0
KC844336	0	0	0	1	0	0	0	0
KC844337	0	0	0	1	0	0	0	0
KC844338	0	0	0	1	0	0	0	0
KC844339	0	0	0	1	0	0	0	0
KC844340	0	0	0	1	0	0	0	0
KC844341	0	0	0	1	0	0	0	0
KC844342	0	0	0	1	0	0	0	0
KC844343	0	0	0	1	0	0	0	0
KC844344	0	0	0	1	0	0	0	0
KC844345	0	0	0	1	0	0	0	0
KC844346	0	0	0	1	0	0	0	0
KC844347	0	0	0	1	0	0	0	0
KC844348	0	0	0	1	0	0	0	0
KC844349	0	0	0	1	0	0	0	0
KC844350	0	0	0	1	0	0	0	0
KC844351	0	0	0	1	0	0	0	0
KC844352	0	0	0	1	0	0	0	0
KC844353	0	0	0	1	0	0	0	0
KC844354	0	0	0	1	0	0	0	0
KC844355	0	0	0	1	0	0	0	0
KC844356	0	0	0	1	0	0	0	0
KC844357	0	0	0	1	0	0	0	0
KC844358	0	0	0	1	0	0	0	0
KC844359	0	0	0	1	0	0	0	0
KC851937	0	0	0	0	1	0	0	0
KC851938	0	0	0	0	1	0	0	0
KC851939	0	0	0	0	1	0	0	0
KC851940	0	0	0	0	1	0	0	0
KC851941	0	0	0	0	1	0	0	0
KC851942	0	0	0	1	0	0	0	0
KC851943	0	0	0	1	0	0	0	0
KC851944	0	0	0	1	0	0	0	0
KC851945	0	0	0	1	0	0	0	0
KC851946	0	0	0	1	0	0	0	0
KC851947	0	0	0	1	0	0	0	0
KC851948	0	0	0	1	0	0	0	0
KC851949	0	0	0	1	0	0	0	0
KC851950	0	0	0	1	0	0	0	0
KC851951	0	0	0	1	0	0	0	0
KF220298	0	0	0	0	0	0	1	0
KF220299	0	0	0	0	0	0	1	0
KF276605	0	0	0	1	0	0	0	0
KF276606	0	0	0	1	0	0	0	0
KJ528272	0	1	0	0	0	0	0	0
KJ528273	0	1	0	0	0	0	0	0
KJ528274	0	1	0	0	0	0	0	0
KM199767	0	0	0	1	0	0	0	0
KM199768	0	0	0	1	0	0	0	0
KP824756	0	0	0	0	1	0	0	0
KT736316	0	0	0	1	0	0	0	0
KT736317	0	0	0	1	0	0	0	0
KT736318	0	0	0	1	0	0	0	0
MG866018	0	1	0	0	0	0	0	0
MG866019	0	1	0	0	0	0	0	0
MG866020	0	1	0	0	0	0	0	0
MG866021	0	1	0	0	0	0	0	0
MG866022	0	1	0	0	0	0	0	0
MG866023	0	1	0	0	0	0	0	0
MH514031	0	1	0	0	0	0	0	0
MH514032	0	1	0	0	0	0	0	0
MH843497	0	1	0	0	0	0	0	0
MH843498	0	1	0	0	0	0	0	0
MH857312	0	0	0	0	1	0	0	0
MH865225	0	0	0	0	1	0	0	0
MK294756	0	0	0	0	1	0	0	0
MK432686	0	1	0	0	0	0	0	0
MN326473	0	0	0	0	0	1	0	0
MT256125	0	0	0	0	1	0	0	0
MT256126	0	0	0	0	1	0	0	0
MT256127	0	0	0	0	1	0	0	0
MW759487	0	0	0	0	1	0	0	0
MW759488	0	0	0	0	1	0	0	0
MW759489	0	0	0	0	1	0	0	0
OM033734	0	1	0	0	0	0	0	0
OM833060	0	0	0	1	0	0	0	0
OM833061	0	0	0	1	0	0	0	0
OM833062	0	0	0	1	0	0	0	0
OM833063	0	0	0	1	0	0	0	0
