# Supplementary material for: Spanish ecological battleground: population structure of two invasive fungi, Cryphonectria parasitica and Fusarium circinatum
Source: Front Plant Sci. 2023 Dec 21;14:1310254. doi: 10.3389/fpls.2023.1310254 (PMC10771289; doi:10.3389/fpls.2023.1310254)
Supplement: Supplementary Table 3 — Accession numbers and identities of DNA sequences (Fusarium circinatum) that were used to develop the haplotype network. [file Table_3.csv]

Accession number	Spain	South Africa	North America	Asia	Austria	South America	This study
{FC_haplotype}	0	0	0	0	0	0	67
DQ655714	1	0	0	0	0	0	0
DQ655715	1	0	0	0	0	0	0
DQ655716	1	0	0	0	0	0	0
DQ655717	1	0	0	0	0	0	0
DQ655718	1	0	0	0	0	0	0
DQ655719	1	0	0	0	0	0	0
FJ744110	1	0	0	0	0	0	0
KC464617	0	0	1	0	0	0	0
KC464618	0	0	1	0	0	0	0
KC464619	0	0	1	0	0	0	0
KC464620	0	0	1	0	0	0	0
KC464621	0	0	1	0	0	0	0
KC464622	0	0	1	0	0	0	0
KC464623	0	0	1	0	0	0	0
KC464624	0	0	1	0	0	0	0
KC464625	0	0	1	0	0	0	0
KC464626	0	0	1	0	0	0	0
KC464627	0	0	1	0	0	0	0
KC464628	0	0	1	0	0	0	0
KR091776	0	0	0	1	0	0	0
KR091833	0	0	0	1	0	0	0
KR909400	0	0	0	1	0	0	0
KT184699	0	0	0	1	0	0	0
KT184704	0	0	0	1	0	0	0
KT184739	0	0	0	1	0	0	0
KT184742	0	0	0	1	0	0	0
KT184799	0	0	0	1	0	0	0
KX276593	0	0	0	1	0	0	0
KX276595	0	1	0	0	0	0	0
KX276596	0	1	0	0	0	0	0
KX276598	0	1	0	0	0	0	0
KX276601	0	1	0	0	0	0	0
KX276603	0	1	0	0	0	0	0
KX276605	0	1	0	0	0	0	0
KX276607	0	1	0	0	0	0	0
KX276608	0	1	0	0	0	0	0
KX276609	0	1	0	0	0	0	0
KX276610	0	1	0	0	0	0	0
KX276611	0	1	0	0	0	0	0
KX276612	0	1	0	0	0	0	0
KX276613	0	1	0	0	0	0	0
KX276614	0	1	0	0	0	0	0
KX276615	0	1	0	0	0	0	0
KX276616	0	1	0	0	0	0	0
KX276617	0	1	0	0	0	0	0
KX276618	0	1	0	0	0	0	0
KX276619	0	1	0	0	0	0	0
KX276620	0	1	0	0	0	0	0
KX276624	0	1	0	0	0	0	0
KX276625	0	1	0	0	0	0	0
KX276626	0	1	0	0	0	0	0
KX276627	0	1	0	0	0	0	0
KX276628	0	1	0	0	0	0	0
KX276629	0	1	0	0	0	0	0
KX276630	0	1	0	0	0	0	0
KX276631	0	1	0	0	0	0	0
KX276633	0	1	0	0	0	0	0
KX276634	0	1	0	0	0	0	0
KX276635	0	1	0	0	0	0	0
KX276636	0	1	0	0	0	0	0
KX276637	0	1	0	0	0	0	0
KX276638	0	1	0	0	0	0	0
KX276639	0	1	0	0	0	0	0
KY508364	0	0	0	1	0	0	0
KY508367	0	0	0	1	0	0	0
KY558621	0	0	0	0	1	0	0
MG557868	0	0	1	0	0	0	0
MH862654	0	0	1	0	0	0	0
MK334369	0	0	0	1	0	0	0
MK359038	0	0	0	1	0	0	0
MN148280	0	0	0	0	0	1	0
MN326463	0	0	0	0	0	1	0
MN548438	0	0	0	1	0	0	0
MN559639	0	0	0	0	0	0	0
MN559641	0	0	0	0	0	0	0
MT464451	0	0	0	1	0	0	0
MW528561	1	0	0	0	0	0	0
NR_120263	0	0	1	0	0	0	0
OK510252	0	0	0	0	0	0	0
OM194083	0	0	0	1	0	0	0
OM194129	0	0	0	1	0	0	0
OP163534	0	0	0	1	0	0	0
OP163650	0	0	0	0	0	0	0
OP163800	0	0	0	0	0	0	0
OP855526	0	0	0	1	0	0	0
OP897217	0	0	0	0	0	1	0
OP897218	0	0	0	0	0	1	0
OP897220	0	0	0	0	0	1	0
U61677	0	1	0	0	0	0	0
