# Supplementary material for: Spanish ecological battleground: population structure of two invasive fungi, Cryphonectria parasitica and Fusarium circinatum
Source: Front Plant Sci. 2023 Dec 21;14:1310254. doi: 10.3389/fpls.2023.1310254 (PMC10771289; doi:10.3389/fpls.2023.1310254)
Supplement: Supplementary Data Sheet 1 — A fasta alignment file of DNA sequences that was used to make the haplotype networks of Cryphonectria parasitica. The name of the sequence is either the haplotype name or the accession code (NCBI Genbank). [file DataSheet_1.fasta]

>AF452114
CTTATACCACTTTGTCGTTGCCTCGGCGCTGAGCCCGGGGGGGAGGAAACAAGTA-----
--AAAGAGGAGAATCTTTTTCTCCTTCTTTTCTTTTTTCCCCCCCTTCCCCTCCATCCGT
GTAAGAACGGTTGCTGGAGCAGGCCCGCCGGCGGCCCATCAAACTCTTTGTTTTTAAAAC
CTATCTCTT--CTGAGTAAATAAACAAAAAAAATGAATCAAAACTTTCAACAACGGATCT
CTTGGTTCTGGCATCGATGAAGAACGCAGCGAAATGCGATAAGTAATGTGAATTGC-AGA
ATTCAGTGAATCATCGAATCTTTGAACGCACATTGCGCCCGCTGGCATTCCAGCGGGCAT
GCCTGTTCGAGCGTCATTTCAACCCTCAAGCTTGGCTTGGTGTTGGGGCACTACCCGTAA
AACGGTAGGCCCTGAAATTTAGTGGCGGGCTCGCTAAGACTCTGAGCGTAGTAGTTTTTT
TCCACC------TCGCTTTGGAAGGATTAGCGGT
>MH514032
CTTATACCATTTTATCGTTGCCTCGGCGCTGAGCCCCGGGGGGGTTGGTATTGAAAGAAA
GAAAAAAAAAGACTTTTTTTTTCTTTTTCTCTCTATCCCCTCTCTCCCGCCTTCTACCGT
GCAAACGGTTGTT--GGAGCAGGCCCGCCGGCGGCCCACCAAACTCTTTGTTCTTATAAA
CCTATCTCT-TCTGAGTACATTAAAAAAAATAATGAATCAAAACTTTCAACAACGGATCT
CTTGGTTCTGGCATCGATGAAGAACGCAGCGAAATGCGATAAGTAATGTGAATTGC-AGA
ATTCAGTGAATCATCGAATCTTTGAACGCACATTGCGCCCGCTGGAATTCCAGCGGGCAT
GCCTGTTCGAGCGTCATTTCAACCCTCAAGCCTGGCTTGGTGTTGGGGTACTACCCGTCA
AACGGTAGGCCCTGAAATTTAGTGGCGGGCTCGCTAAGACTCTGAGCGTAGTAGTTTTTT
CAACC-------TCGCTTTGGAAGGATTAGCGGT
>MH514031
CTTATACCATTTTATCGTTGCCTCGGCGCTGAGCCCCGGGGGGGTTGGTATTGAAAGAAA
GAAAAAAAAAGACTTTTTTTTTCTTTTTCTCTCTATCCCCTCTCTCCCGCCTTCTACCGT
GCAAACGGTTGTT--GGAGCAGGCCCGCCGGCGGCCCACCAAACTCTTTGTTCTTATAAA
CCTATCTCT-TCTGAGTACATTAAAAAAAATAATGAATCAAAACTTTCAACAACGGATCT
CTTGGTTCTGGCATCGATGAAGAACGCAGCGAAATGCGATAAGTAATGTGAATTGC-AGA
ATTCAGTGAATCATCGAATCTTTGAACGCACATTGCGCCCGCTGGAATTCCAGCGGGCAT
GCCTGTTCGAGCGTCATTTCAACCCTCAAGCCTGGCTTGGTGTTGGGGTACTACCCGTCA
AACGGTAGGCCCTGAAATTTAGTGGCGGGCTCGCTAAGACTCTGAGCGTAGTAGTTTTTT
CAACC-------TCGCTTTGGAAGGATTAGCGGT
>MN326473
TTATAACCATTTTATCGTTGCCTCGGCGCTGAGCCCGGGGGG----GTTGGCGAAG----
----------GCAGATTTTCTTCCTTCTCCCCTCCCTCCCCCCCCCCCCTCTTCCACCGG
GCAAACGGTTGTTGGGGAGCAGGCCCGCCGGCGGCCCACTAAACTCTTTGTTTTTATAAC
CTATCTCTTCTGAGTACATAAACAAAAAAAAAATGAATCAAAACTTTCAACAACGGATCT
CTGGGTTCTGGCATCAATAAAAAACGCACCGAAATGCAATAATTAAGGGGAATTGC-AAA
ATTCAGGGAATCATCAAATCTTTGAACGCACATTGCGCCCGCTGGAATTCCAGCGGGCAT
GCCTGTTCAAGCGTCATTTCAACCCTCAAGCTTGGTTGGGGGTTGGGGTACTACCCGTAA
AACGGTAGGCCCTGAAATTTAGGGGCGGGCTCGCTAAAACTCTGAGCGTATTATTTTTTT
TTTTTTCCACCCCCCCTTTGGAAGGATTAGCGGT
>KC851949
TTATAACCATTTTATCGTTGCCTCGGCGCTGAGCCCGGGGGG----GTTGGCGAAG----
----------GCAGATTTTCTTCCTTCTCCCCTCCCTCCCCCCCCCCCCTCTTCCACCGG
GCAAACGGTTGTTGGGGAGCAGGCCCGCCGGCGGCCCACTAAACTCTTTGTTTTTATAAC
CTATCTCTTCTGAGTACATAAACAAAAAAAAAATGAATCAAAACTTTCAACAACGGATCT
CTGGGTTCTGGCATCAATAAAAAACGCACCGAAATGCAATAATTAAGGGGAATTGC-AAA
ATTCAGGGAATCATCAAATCTTTGAACGCACATTGCGCCCGCTGGAATTCCAGCGGGCAT
GCCTGTTCAAGCGTCATTTCAACCCTCAAGCTTGGTTGGGGGTTGGGGTACTACCCGTAA
AACGGTAGGCCCTGAAATTTAGGGGCGGGCTCGCTAAAACTCTGAGCGTATTATTTTTTT
TTTTTTCCACCCCCCCTTTGGAAGGATTAGCGGT
>KC844328
TTATAACCATTTTATCGTTGCCTCGGCGCTGAGCCCGGGGGG----GTTGGCGAAG----
----------GCAGATTTTCTTCCTTCTCCCCTCCCTCCCCCCCCCCCCTCTTCCCCCGG
GCAAACGGTTGTTGGGGAGCAGGCCCCCCGGCGGCCCACTAAACTCTTTGTTTTTATAAC
CTATCTCTTCTGAGTACATAAACAAAAAAAAAATGAATCAAAACTTTCAACAACGGATCT
CTGGGTTCGGGCATCAATAAAAAACCCACCAAAATGCAATAATTAAGGGGAATTGC-AAA
ATTCAGGGAATCTTCAAATCTTTGAACGCACTTTGCGCCCGCGGGAATTCCAGGGGGCAT
GCCGGTTCAAGCGTCATTTCACCCCTCAAGCTGGGTTGGGGGTGGGGGAACTACCCGAAA
AACGGTAGGCCCTGAAATTTAGTGGGGGGCTCCCTAAAACTCTGAGCGAAGTATTTTTTT
TTTTTTCCACCCCCCTTTGG-AAGGATTAGCGGT
>KC844329
TTATAACCATTTTATCGTTGCCTCGGCGCTGAGCCCGGGGGG----GTTGGCGAAG----
----------GCAGATTTTCTTCCTTCTCCCCTCCCTCCCCCCCCCCCCTCTTCCCCCGG
GCAAACGGTTGTTGGGGAGCAGGCCCCCCGGCGGCCCACTAAACTCTTTGTTTTTATAAC
CTATCTCTTCTGAGTACATAAACAAAAAAAAAATGAATCAAAACTTTCAACAACGGATCT
CTGGGTTCGGGCATCAATAAAAAACCCACCAAAATGCAATAATTAAGGGGAATTGC-AAA
ATTCAGGGAATCTTCAAATCTTTGAACGCACTTTGCGCCCGCGGGAATTCCAGGGGGCAT
GCCGGTTCAAGCGTCATTTCACCCCTCAAGCTGGGTTGGGGGTGGGGGAACTACCCGAAA
AACGGTAGGCCCTGAAATTTAGTGGGGGGCTCCCTAAAACTCTGAGCGAAGTATTTTTTT
TTTTTTCCACCCCCCTTTGG-AAGGATTAGCGGT
>KC851948
TTATAACCATTTTATCGTTGCCTCGGCGCTGAGCCCGGGGGG----GTTGGCGAAG----
----------GCAGATTTTCTTCCTTCTCCCCTCCCTCCCCCCCCCCCCTCTTCCACCGG
GCAAACGGTTGTTGGGGAGCAGGCCCGCCGGCGGCCCACTAAACTCTTTGTTTTTATAAC
CTATCTCTTCTGAGTACATAAACAAAAAAAAAAGGAATCAAAACTTTCAACAACGGATCT
CTGGGTTCGGGCATCAATAAAAAACGCACCAAAATGCAAAAATTAAGGGGAATTGC-AAA
ATTCAGGGAATCATCAAATCTTTGAACGCACTTTGCGCCCGCGGGAATTCCAGCGGGCAG
GCCGGTTCAAGCGTCATTTCAACCCTCAAGCTGGGCTGGGGGTTGGGGTACTACCCGTAA
AACGGTAGGCCCTGAATTTTAGTGGCGGGCTCCCTAAGACTCTGAGCGTATTATTTTTTT
TTTTTTCCACCTCCCTTTGG-AAGGATTAACGGT
>KC844302
TTATAACCATTTTATCGTTGCCTCGGCGCTGAGCCCGGGGGG----GTTGGCGAAG----
----------GCAGATTTTCTTCCTTCTCCCCTCCCTCCCCCCCCCCCCTCTTCCACCGG
GCAAACGGTTGTTGGGGAGCAGGCCCGCCGGCGGCCCACTAAACTCTTTGTTTTTATAAC
CTATCTCTTCTGAGTACATAAACAAAAAAAAAATGAATCAAAACTTTCAACAACGGATCT
TTGGGTTCGGGCATCAATAAAAAACCCACCAAAAGGCAAAAAGTAAGGGGAATTGC-AAA
ATTCAGGGAATCATCAAATCTTTGAACGCACTTTGCGCCCGCGGGAATTCCAGCGGGCAT
GCCGGTTCAAGCGTCATTTCAACCCTCAAGCTGGGTTGGGGGTTGGGGTACTACCCGTAA
AACGGTAGGCCCTGAAATTTAGTGGCGGGCTCGCTAAAACTCTGAGCGAAGTATTTTTTT
TTTTTTCCACCCCCCTTTGG-AAGGATTAGCGGT
>EF545114
TTATAACCATTTTATCGTTGCCTCGGCGCTGAGCCCGGGGGG----GTTGGCGAAG----
----------GCAGATTTTCTTCCTTCTCCC-CTCCCTTCCCCCCCCCCTCTTCCACCGG
GCAAACGGTTGTTGGGGAGCAGGCCCGCCGGCGGCCCACTAAACTCTTTGTTTTTATAAC
CTATCTCTTCTGA-GTACATAAACAAAAAAAAATGAATCAAAACTTTCAACAACCGATCT
CTTGGTTCTGGCATCGATGAAGGACGCAGCGAATTGCGATAAGTAATGTGAATTTGCAGA
ATTCAGTGAATCATCGAATCTTTGAACGCACTTT-GCGCCGCTGGAATTCCAGCGGGCAT
GCCTGTTCGAGCGTCATTTCAACCCTCAAGCTTGGTTGGGTGTTGGGGTACTACCCGTAA
AACGGTAGGCCCTGAAATTTAGTGGCGGGCTCGCTAAGACTCTGAGCGTAGTAGTTTTTT
TTTCTTCAACCTCGCTTT-GAAAGAATTAGCGGT
>MK294756
TTATAACCATTTTATCGTTGCCTCGGCGCTGAGCCCGGGGGG--GGGTTGGCGAAG----
----------GCAGATTTTCTTCCTTC--TCCCCCTCCCTCCCCCCCCCTCTTCCACCGT
GCAAACGGTTGTTGGGGAGCAGGCCCGCCGGCGGCCCACTAAACTCTTTGTTTTTATAAC
CTATCTCTTCTGAGT-ACATAAACAAAAAAAAATGAATCAAAACTTTCAACAACGGATCT
CTTGGTTCTGGCATCGATGAAGAACGCAGCGAAATGCGATAAGTAATGTGAATTGC-AGA
ATTCAGTGAATCATCGAATCTTTGAACGCACATTGCGCCCGCTGGAATTCCAGCGGGCAT
GCCTGTTCGAGCGTCATTTCAACCCTCAAGCTTGGCTTGGTGTTGGGGTACTACCCGTAA
AACGGTAGGCCCTGAAATTTAGTGGCGGGCTCGCTAAGACTCTGAGCGTAGTAGTTTTTT
TTTCTTCAACCTCGC-TTTGA-AGGATTAGCGGT
>KM199768
TTATAACCATTTTATCGTTGCCTYGGCGCTGAGCCCGGGGGG--GGGTTGGCGAAG----
----------GCAGATTTTCTTCCTTC--TCCCCCTCCCYTCCCCCCCCTCTTCCACCGT
GCAAACGGTTGTTGGGGAGCAGGCCCGCCGGCGGCCCACTAAACTCTTTGTTTTTATAAC
CTATCTCTTCTGAGT-ACATAAACAAAAAAAAATGAATCAAAACTTTCAACAACGGATCT
CTTGGTTCTGGCATCGATGAAGAACGCAGCGAAATGCGATAAGTAATGTGAATTGC-AGA
ATTCAGTGAATCATCGAATCTTTGAACGCACATTGCGCCCGCTGGAATTCCAGCGGGCAT
GCCTGTTCGAGCGTCATTTCAACCCTCAAGCTTGGCTTGGTGTTGGGGTACTACCCGTAA
AACGGTAGGCCCTGAAATTTAGTGGCGGGCTCGCTAAGACTCTGAGCGTAGTAGTTTTTT
TTTCTTCAACCTCGC-TTTGG-AAGGATTAGCGG
>KT736317
TTATAACCATTTTATCGTTGCCTCGGCGCTGAGCCCGGGGGG--GGGTTGGCGAAG----
----------GCAGATTTTCTTCCTTC--TCCCCCTCCC-TCCCCCCCCTCTTCCACCGT
GCAAACGGTTGTTGGGGAGCAGGCCCGCCGGCGGCCCACTAAACTCTTTGTTTTTATAAC
CTATCTCTTCTGAGT-ACATAAACAAAAAAAAATGAATCAAAACTTTCAACAACGGATCT
CTTGGTTCTGGCATCGATGAAGAACGCAGCGAAATGCGATAAGTAATGTGAATTGC-AGA
ATTCAGTGAATCATCGAATCTTTGAACGCACATTGCGCCCGCTGGAATTCCAGCGGGCAT
GCCTGTTCGAGCGTCATTTCAACCCTCAAGCTTGGCTTGGTGTTGGGGTACTACCCGTAA
AACGGTAGGCCCTGAAATTTAGTGGCGGGCTCGCTAAGACTCTGAGCGTAGTAGTTTTTT
TTTCTTCAACCTCGC-TTTGG-AAGGATTAGCGG
>AY141859
TTATAACCATTTTATCGTTGCCTCGGCGCTGAGCCCGGGGGG--GGGTTGGCGAAG----
----------GCAGATTTTCTTCCTTC--TCCCCTCCCT-CCCCCCCCCTCTTCCACCGT
GCAAACGGTTGTTGGGGAGCAGGCCCGCCGGCGGCCCACTAAACTCTTTGTTTTTATAAC
CTATCTCTTCTGAGT-ACATAAACAAAAAAAAATGAATCAAAACTTTCAACAACGGATCT
CTTGGTTCTGGCATCGATGAAGAACGCAGCGAAATGCGATAAGTAATGTGAATTGC-AGA
ATTCAGTGAATCATCGAATCTTTGAACGCACATTGCGCCCGCTGGAATTCCAGCGGGCAT
GCCTGTTCGAGCGTCATTTCAACCCTCAAGCTTGGCTTGGTGTTGGGGTACTACCCGTAA
AACGGTAGGCCCTGAAATTTAGTGGCGGGCTCGCTAAGACTCTGAGCGTAGTAGTTTTTT
TTTCTTCAACCTCGC-TTTGG-AAGGATTAGCGG
>KC844357
TTATAACCATTTTATCGTTGCCTCGGCGCTGAGCCCGGGGGG--GGGTTGGCGAAG----
----------GCAGATTTTCTTCCTTC--TCCCCTCCCT-TCCCCCCCCTCTTCCACCGT
GCAAACGGTTGTTGGGGAGCAGGCCCGCCGGCGGCCCACTAAACTCTTTGTTTTTATAAC
CTATCTCTTCTGAGT-ACATAAACAAAAAAAAATGAATCAAAACTTTCAACAACGGATCT
CTTGGTTCTGGCATCGATGAAGAACGCAGCGAAATGCGATAAGTAATGTGAATTGC-AGA
ATTCAGTGAATCATCGAATCTTTGAACGCACATTGCGCCCGCTGGAATTCCAGCGGGCAT
GCCTGTTCGAGCGTCATTTCAACCCTCAAGCTTGGCTTGGTGTTGGGGTACTACCCGTAA
AACGGTAGGCCCTGAAATTTAGTGGCGGGCTCGCTAAGACTCTGAGCGTAGTAGTTTTTT
TTTCTTCAACCTCGC-TTTGG-AAGGATTAGCGG
>KC844323
TTATAACCATTTTATCGTTGCCTCGGCGCTGAGCCCGGGGGG--GGGTTGGCGAAG----
----------GCAGATTTTCTTCCT----TCCCCCCCCCCCCCCCCCCCTCTTCCACCGG
GCAAACGGTTGTTGGGGAGCAGGCCCGCCGGCGGCCCACTAAACTCTTTGTTTTTATAAC
CTATCTCTTCTGAGTAC-ATAAACAAAAAAAAATGAATCAAAACTTTCAACAACGGATCT
CTTGGTTCTGGCATCGATGAAAAACGCACCGAAATGCGATAATTAAGGTGAATTGC-AAA
ATTCAGTGAATCATCGAATCTTTGAACGCACATTGCGCCCGCGGGAATTCCACCGGGCAT
GCCGGTTCGAGCGTCATTTCAACCCTCAAGCTGGGCTGGGGGTTGGGGTACTACCCGTAA
AACGGTAGGCCCTGAAATTTATTGGGGGGCTCGCTAAAACTCTGAGCGTAGTAGTTTTTT
TTTCTT-CACCCTCCCTTTGGAAGGATTAGCGGT
>MW759488
TTATAACCATTTTATCGTTGCCTCGGCGCTGAGCCCGGGG----GGGTTGGCGAAG----
----------GCAGATTTTCTTCCTTCTCCCCTCCCTCCCCCCCCCCCCTCTTCCACCGT
GCAAACGGTTGTTGGGGAGCAGGCCCGCCGGCGGCCCACTAAACTCTTTGTTTTTATAAC
CTATCTCTTCTGAGTACATAAACAAAAAAAAAATGAATCAAAACTTTCAACAACGGATCT
CTTGGTTCTGGCATCGATGAAGAACGCAGCGAAATGCGATAAGTAATGTGAATTGC-AGA
ATTCAGTGAATCATCGAATCTTTGAACGCACATTGCGCCCGCTGGAATTCCAGCGGGCAT
GCCTGTTCGAGCGTCATTTCAACCCTCAAGCTTGGCTTGGTGTTGGGGTACTACCCGTAA
AACGGTAGGCCCTGAAATTTAGTGGCGGGCTCGCTAAGACTCTGAGCGTAGTAGTTTTTT
TTTTTTTCAACCTCGCTTTGGAAGGATTAGCGGT
>MW759489
TTATAACCATTTTATCGTTGCCTCGGCGCTGAGCCCGGGG----GGGTTGGCGAAG----
----------GCAGATTTTCTTCCTTCTCCCCTCCCTCCCC-CCCCCCCTCTTCCACCGT
GCAAACGGTTGTTGGGGAGCAGGCCCGCCGGCGGCCCACTAAACTCTTTGTTTTTATAAC
CTATCTCTTCTGAGTACATAAACAAAAAAAAAATGAATCAAAACTTTCAACAACGGATCT
CTTGGTTCTGGCATCGATGAAGAACGCAGCGAAATGCGATAAGTAATGTGAATTGC-AGA
ATTCAGTGAATCATCGAATCTTTGAACGCACATTGCGCCCGCTGGAATTCCAGCGGGCAT
GCCTGTTCGAGCGTCATTTCAACCCTCAAGCTTGGCTTGGTGTTGGGGTACTACCCGTAA
AACGGTAGGCCCTGAAATTTAGTGGCGGGCTCGCTAAGACTCTGAGCGTAGTAGTTTTTT
TTTTTTTCAACCTCGCTTTGGAAGGATTAGCGGT
>KT736318
TTATAACCATTTTATCGTTGCCTCGGCGCTGAGCCCGGGGGGGGGGTT-GGCGAAG----
----------GCAGATTTTTTTCCTTTT-CCCCCCCCTCCCTCCCCCCCTCTTCCACCGT
GCAAACGGTTGTTGGGGAGCAGGCCCGCCGGCGGCCCACTAAACTCTTTGTTTTTATAAC
CTATCTTCTTCTGAGTACATAAACAAAAAAAGATGAATCAAAACTTTCAACAACGGATCT
CTTGGTTCTGGCATCGATGAAGAACGCAGCGAAATGCGATAAGTAATGTGAATTGC-AGA
ATTCAGTGAATCATCGAATCTTTGAACGCACATTGCGCCCGCTGGAATTCCAGCGGGCAT
GCCTGTTCGAGCGTCATTTCAACCCTCAAGCTTGGCTTGGTGTTGGGGTACTACCCGTAA
AACGGTAGGCCCTGAAATTTAGTGGCGGGCTCGCTAAGACTCTGAGCGTAGTAGTTTTTT
TT-TCTTCAACCTCGCTTTGGAAGGATTAGCGGT
>AY141862
TTATAACCATTTTATCGTTGCCTCGGCGCTGAGCCCGGGGG---GGGTTGGCGAAG----
----------GCAGATTTTCTTCC----TTCTCCCCTCCCTCCCCCCCCTCTTCCACCGT
GCAAACGGTTGTTGGGGAGCAGGCCCGCCGGCGGCCCACTAAACTCTTTGTTTTTATAAC
CTATCT-CTTCTGAGTACATAAACCAAAAAAAATGAATCAAAACTTTCAACAACGGATCT
CTTGGTTCTGGCATCGATGAAGAACGCAGCGAAATGCGATAAGTAATGTGAATTGC-AGA
ATTCAGTGAATCATCGAATCTTTGAACGCACATTGCGCCCGCTGGAATTCCAGCGGGCAA
GCCTGTTCGAGCGTCATTTCAACCCTCAAGCTTGGCTTGGTGTTGGGGTACTACCCGTAA
AACGGTAGGCCCTGAAATTTAGTGGCGGGCTCGCTAAGACTTCTGAGCGTAGTAGTTTTT
TTTTTTTCAACCTCGCTTTGGAAGGATTAGCGGT
>AY141863
TTATAACCATTTTATCGTTGCCTCGGCGCTGAGCCCGGGGG---GGGTTGGCGAAG----
----------GCAGATTTTCTTCC----TTCTCCCCTCCCTCCCCCCCCTCTTCCACCGT
GCAAACGGTTGTTGGGGAGCAGGCCCGCCGGCGGCCCACTAAACTCTTTGTTTTTATAAC
CTATCT-CTTCTGAGTACATAAACCAAAAAAAATGAATCAAAACTTTCAACAACGGATCT
CTTGGTTCTGGCATCGATGAAGAACGCAGCGAAATGCGATAAGTAATGTGAATTGC-AGA
ATTCAGTGAATCATCGAATCTTTGAACGCACATTGCGCCCGCTGGAATTCCAGCGGGCAT
GCCTGTTCGAGCGTCATTTCAACCCTCAAGCTTGGCTTGGTGTTGGGGTACTACCCGTAA
AACGGTAGGCCCTGAAATTTAGTGGCGGGCTCGCTAAGACT-CTGAGCGTAGTAGTTTTT
TTTTTTTCAACCTCGCTTTGGAAGGATTAGCGGT
>KJ528274
TTATAACCATTTTATCGTTGCCTCGGCGCTGAGCCCGGGGG---GGGTTGGCGAAG----
----------GCAGATTTTCTTCC----TTCTCCCCTCCCTCCCCCCCCTCTTCCACCGT
GCAAACGGTTGTTGGGGAGCAGGCCCGCCGGCGGCCCACTAAACTCTTTGTTTTTATAAC
CTATCT-CTTCTGAGTACATAAACCAAAAAAAATGAATCAAAACTTTCAACAACGGATCT
CTTGGTTCTGGCATCGATGAAGAACGCAGCGAAATGCGATAAGTAATGTGAATTGC-AGA
ATTCAGTGAATCATCGAATCTTTGAACGCACATTGCGCCCGCTGGAATTCCAGCGGGCAT
GCCTGTTCGAGCGTCATTTCAACCCTCAAGCTTGGCTTGGTGTTGGGGTACTACCCGTAA
AACGGTAGGCCCTGAAATTTAGTGGCGGGCTCGCTAAGACT-CTGAGCGTAGTAGTTTTT
TTTTTTTCACCCTCCTTTTGAAAGGATTAGGGGT
>KJ528273
TTATAACCATTTTATCGTTGCCTCGGCGCTGAGCCCGGGGG---GGGTTGGCGAAG----
----------GCAGATTTTCTTCC----TTCTCCCCTCCCTCCCCCCCCTCTTCCACCGT
GCAAACGGTTGTTGGGGAGCAGGCCCGCCGGCGGCCCACTAAACTCTTTGTTTTTATAAC
CTATCT-CTTCTGAGTACATAAACCAAAAAAAATGAATCAAAACTTTCAACAACGGATCT
CTTGGTTCTGGCATCGATGAAGAACGCAGCGAAATGCGATAAGTAATGTGAATTGC-AGA
ATTCAGTGAATCATCGAATCTTTGAACGCACATTGCGCCCGCTGGAATTCCAGCGGGCAT
GCCTGTTCGAGCGTCATTTCAACCCTCAAGCTTGGCTTGGTGTTGGGGTACTACCCGTAA
AACGGTAGGCCCTGAAATTTAGTGGCGGGCTCGCTAAGACT-CTGAGCGTAGTAGTTTTT
TTTTTTTCAACCCCCCTTTGGAAGGATTAGGGGT
>KJ528272
TTATAACCATTTTATCGTTGCCTCGGCGCTGAGCCCGGGGG---GGGTTGGCGAAG----
----------GCAGATTTTCTTCC----TTCTCCCCTCCCTCCCCCCCCTCTTCCACCGT
GCAAACGGTTGTTGGGGAGCAGGCCCGCCGGCGGCCCACTAAACTCTTTGTTTTTATAAC
CTATCT-CTTCTGAGTACATAAACCAAAAAAAATGAATCAAAACTTTCAACAACGGATCT
CTTGGTTCTGGCATCGATGAAGAACGCAGCGAAATGCGATAAGTAATGTGAATTGC-AGA
ATTCAGTGAATCATCGAATCTTTGAACGCACATTGCGCCCGCTGGAATTCCAGCGGGCAT
GCCTGTTCGAGCGTCATTTCAACCCTCAAGCTTGGCTTGGTGTTGGGGTACTACCCGTAA
AACGGTAGGCCCTGAAATTTAGTGGCGGGCTCGCTAAGACT-CTGAGCGTAGTAGTTTTT
TTTTTTTCAACCCCCCTTTGGAAGGATTAGGGGT
>AF046903
TTATAACCATTTTATCGTTGCCTCGGCGCTGAGCCTCTGGGGGGGGGTTGGCGAAG----
----------GCAGATTTTCTTCCT----TCTCCCCTCCCTCCCCCCCCTCTTCCACCGT
GCAAACGGTTGTTGGGGAGCAGGCCCGCCGGCGGCCCACTAAACTCTTTGTTTTTATAAC
CTATCT-CTTCTGAGTACATAAACAAAAAAAAATGAATCAAAACTTTCAACAACGGATCT
CTTGGTTCTGGCATCGATGAAGAACGCAGCGAAATGCGATAAGTAATGTGAATTGC-AGA
ATTCAGTGAATCAGCGAATCTTTGAACGCACATTGCGCCCGCTGGAATTCCAGCGGGCAT
GCCTGTTCGAGCGTCATTTCAACCCTCAAGCTTGGCTTGGTGTTGGGGTACTACCCGTAA
AACGGTAGGCCCTGAAATTTAGTGGCGGGCTCGCTAAGACTCTGAGCCTAGTAGTTTTTT
TTTCTT-CAACCTCGCTTTGGAAGGATTAGCGGT
>AF046901
TTATAACCATTTTATCGTTGCCTCGGCGCTGAGCCTCTGGGGGGGGGTTGGCGAAG----
----------GCAGATTTTCTTCCT----TCTCCCCTCCCTCCCCCCCCTCTTCCACCGT
GCAAACGGTTGTTGGGGAGCAGGCCCGCCGGCGGCCCACTAAACTCTTTGTTTTTATAAC
CTATCT-CTTCTGAGTACATAAACAAAAAAAAATGAATCAAAACTTTCAACAACGGATCT
CTTGGTTCTGGCATCGATGAAGAACGCAGCGAAATGCGATAAGTAATGTGAATTGC-AGA
ATTCAGTGAATCAGCGAATCTTTGAACGCACATTGCGCCCGCTGGAATTCCAGCGGGCAT
CGCTGTTCGAGCGTCATTTCAACCCTCAAGCTTGGCTTGGTGTTGGGGTACTACCCGTAA
AACGGTAGGCCCTGAAATTTAGTGGCGGGCTCGCTAAGACTCTGAGCGTAGTAGTTTTTT
TTTCTT-CAACCTCGCTTTGGAAGGATTAGCGGT
>AF046902
TTATAACCATTTTATCGTTGCCTCGGCGCTGAGCCTCTGGGGGGGGGTTGGCGAAG----
----------GCAGATTTTCTTCCT----TCTCCCCTCCCTCCCCCCCCTCTTCCACCGT
GCAAACGGTTGTTGGGGAGCAGGCCCGCCGGCGGCCCACTAAACTCTTTGTTTTTATAAC
CTATCT-CTTCTGAGTACATAAACAAAAAAAAATGAATCAAAACTTTCAACAACGGATCT
CTTGGTTCTGGCATCGATGAAGAACGCAGCGAAATGCGATAAGTAATGTGAATTGC-AGA
ATTCAGTGAATCAGCGAATCTTTGAACGCACATTGCGCCCGCTGGAATTCCAGCGGGCAT
CGCTGTTCGAGCGTCATTTCAACCCTCAAGCTTGGCTTGGTGTTGGGGTACTACCCGTAA
AACGGTAGGCCCTGAAATTTAGTGGCGGGCTCGCTAAGACTCTGAGCCTAGTAGTTTTTT
TTTCTT-CAACCTCGCTTTGGAAGGATTAGCGGT
>AY140255
TTATAACCATTTTATCGTTGCCTCGGCGCTGAGCCCGGGGGG----GTTGGCGAAG----
----------GCAGATTTTCTTCCTTCTCCCCTCCCTTCCCC-CCCCCCTCTTCCACCGT
GCAAACGGTTGTTGGGGAGCAGGCCCGCCGGCGGCCCACTAAACTCTTTGTTTTTATAAC
CTATCT-CTTCTGAGTACATAAACAAAAAAAAATGAATCAAAACTTTCAACAACGGATCT
CTTGGTTCTGGCATCGATGAAGAACGCAGCGAAATGCGATAAGTAATGTGAATTGC-AGA
ATTCAGGGAATCATCGAATCTTTGAACGCACATTGCGCCCGCTGGAATTCCAGCGGGCAT
GCCTGTTCGAGCGTCATTTCAACCCTCAAGCTTGGCTTGGTGTTGGGGTACTACCCGTAA
AACGGTAGGCCCTGAAATTTAGTGGCGGGCTCGCTAAGACTCTGAGCGTAGTAGTTTTTT
TTTCTT-CAACCTCGCTTTGGAAGGATTAGCGGT
>AY141861
TTATAACCATTTTATCGTTGCCTCGGCGCTGAGCCCGGGGGG----GTTGGCGAAG----
----------GCAGATTTTCTTCCTTCTCCCCTCCCTTCCCC-CCCCCCTCTTCCACCGT
GCAAACGGTTGTTGGGGAGCAGGCCCGCCGGCGGCCCACTAAACTCTTTGTTTTTATAAC
CTATCT-CTTCTGAGTACATAAACAAAAAAAAATGAATCAAAACTTTCAACAACGGATCT
CTTGGTTCTGGCATCGATGAAGAACGCAGCGAAATGCGATAAGTAATGTGAATTGC-AGA
ATTCAGTGAATCATCGAATCTTTGAACGCACATTGCGCCCGCTGGAATTCCAGCGGGCAT
GCCTGTTCGAGCGTCATTTCAACCCTCAAGCTTGGCTTGGTGTTGGGGTACTACCCGTAA
AACGGTAGGCCCTGAAATTTAGTGGCGGGCTCGCTAAGACTCTGAGCGTAGTAGTTTTTT
TTTCTT-CAACCTCGCTTTGGAAGGATTAGCGGT
>EF545115
TTATAACCATTTTATCGTTGCCTCGGCGCTGAGCCCGGGGGG----GTTGGCGAAG----
----------GCAGATTTTCTTCCTTCTCCCCTCCCTTCCCC-CCCCCCTCTTCCACCGT
GCAAACGGTTGTTGGGGAGCAGGCCCGCCGGCGGCCCACTAAACTCTTTGTTTTTATAAC
CTATCT-CTTCTGAGTACATAAACAAAAAAAAATGAATCAAAACTTTCAACAACGGATCT
CTTGGTTCTGGCATCGATGAAGAACGCAGCGAAATGCGATAAGTAATGTGAATTGC-AGA
ATTCAGTGAATCATCGAATCTTTGAACGCACATTGCGCCCGCTGGAATTCCAGCGGGCAT
GCCTGTTCGAGCGTCATTTCAACCCTCAAGCTTGGCTTGGTGTTGGGGTACTACCCGTAA
AACGGTAGGCCCTGAAATTTAGTGGCGGGCTCGCTAAGACTCTGAGCGTAGTAGTTTTTT
TTTCTT-CAACCTCGCTTTGGAAGGATTAGCGGT
>AY141860
TTATAACCATTTTATCGTTGCCTCGGCGCTGAGCCCGGGGGG----GTTGGCGAAG----
----------GCAGATTTTCTTCCTTCTCCCCTCCCTTCCCCCCCCCCCTCTTCCACCGT
GCAAACGGTTGTTGGGGAGCAGGCCCGCCGGCGGCCCACTAAACTCTTTGTTTTTATAAC
CTATCT-CTTCTGAGTACATAAACAAAAAAAAATGAATCAAAACTTTCAACAACGGATCT
CTTGGTTCTGGCATCGATGAAGAACGCAGCGAAATGCGATAAGTAATGTGAATTGC-AGA
ATTCAGTGAATCATCGAATCTTTGAACGCACATTGCGCCCGCTGGAATTCCAGCGGGCAT
GCCTGTTCGAGCGTCATTTCAACCCTCAAGCTTGGCTTGGTGTTGGGGTACTACCCGTAA
AACGGTAGGCCCTGAAATTTAGTGGCGGGCTCGCTAAGACTCTGAGCGTAGTAGTTTTTT
TTTCTT-CAACCTCGCTTTGGAAGGATTAGCGGT
>KC844303
TTATAACCATTTTATCGTTGCCTCGGCGCTGAGCCCGGGGGG----GTTGGCGAAG----
----------GCAGATTTTCTTCCTTCTCCCCTCCCTCCCCCCCCCCCCTCTTCCACCGG
GCAAACGGTTGTTGGGGAGCAGGCCCGCCGGCGGCCCACTAAACTCTTTGTTTTTATAAC
CTATCT-CTTCTGAGTACATAAACAAAAAAAAATGAATCAAAACTTTCAACAACGGATCT
CTTGGTTCTGGCATCGATGAAAAACGCAGCGAAATGCGATAAGTAATGTGAATTGC-AAA
ATTCAGTGAATCATCGAATCTTTGAACGCACATTGCGCCCGCTGGAATTCCAGCGGGCAT
GCCTGTTCGAGCGTCATTTCAACCCTCAAGCTTGGCTTGGTGTTGGGGTACTACCCGTAA
AACGGTAGGCCCTGAAATTTAGTGGCGGGCTCGCTAAAACTCTGAGCGTAGTAGTTTTTT
TTTCTT-CAACCTCGCTTTGGAAGGATTAGCGGT
>KC844304
TTATAACCATTTTATCGTTGCCTCGGCGCTGAGCCCGGGGGG----GTTGGCGAAG----
----------GCAGATTTTCTTCCTTCTCCCCTCCCTCCCCCCCCCCCCTCTTCCACCGG
GCAAACGGTTGTTGGGGAGCAGGCCCGCCGGCGGCCCACTAAACTCTTTGTTTTTATAAC
CTATCT-CTTCTGAGTACATAAACAAAAAAAAATGAATCAAAACTTTCAACAACGGATCT
CTTGGTTCTGGCATCGATGAAAAACGCAGCGAAATGCGATAAGTAATGTGAATTGC-AAA
ATTCAGTGAATCATCGAATCTTTGAACGCACATTGCGCCCGCTGGAATTCCAGCGGGCAT
GCCTGTTCGAGCGTCATTTCAACCCTCAAGCTTGGCTTGGTGTTGGGGTACTACCCGTAA
AACGGTAGGCCCTGAAATTTAGTGGCGGGCTCGCTAAAACTCTGAGCGTAGTAGTTTTTT
TTTCTT-CAACCTCGCTTTGGAAGGATTAGCGGT
>KC844305
TTATAACCATTTTATCGTTGCCTCGGCGCTGAGCCCGGGGGG----GTTGGCGAAG----
----------GCAGATTTTCTTCCTTCTCCCCTCCCTCCCCCCCCCCCCTCTTCCCCCGG
GCAAACGGTTGTTGGGGAGCAGGCCCCCCGGGGGCCCACTAAACTCTTTGTTTTTATAAC
CTATCT-CTTCTGAGTACATAAACAAAAAAAAATGAATCAAAACTTTCAACAACGGATCT
CTTGGTTCTGGCATCGATGAAAAACGCAGCGAAATGCGATAAGTAATGTGAATTGC-AAA
ATTCAGTGAATCATCGAATCTTTGAACGCACATTGCGCCCGCTGGAATTCCAGCGGGCAT
GCCTGTTCGAGCGTCATTTCAACCCTCAAGCTTGGCTTGGTGTTGGGGTACTACCCGTAA
AACGGTAGGCCCTGAAATTTAGTGGCGGGCTCGCTAAGACTCTGAGCGTAGTAGTTTTTT
TTTCTT-CAACCTCGCTTTGGAAGGATTAGCGGT
>KC844295
TTATAACCATTTTATCGTTGCCTCGGCGCTGAGCCCGGGGGG-GGGTTGGC-GAAG----
----------GCAGAT----TTTCTTCCTTCTCCCCTCCCTCCCCCCCCTCTTCCACCGT
GCAAACGGTTGTTGGGGAGCAGGCCCGCCGGCGGCCCACTAAACTCTTTGTTTTTATAAC
CTATCT-CTTGTGAGTACATAAACAAAAAAAAATGAATCAAAACTTTCAACAACGGATCT
CTTGGTTCTGGCATCGATGAAGAACGCAGCGAAATGCGATAAGTAATGTGAATTGC-AGA
ATTCAGTGAATCATCGAATCTTTGAACGCACATTGCGCCCGCTGGAATTCCAGCGGGCAT
GCCTGTTCGAGCGTCATTTCAACCCTCAAGCTTGGCTTGGTGTTGGGGTACTACCCGTAA
AACGGTAGGCCCTGAAATTTAGTGGCGGGCTCGCTAAGACTCTGAGCGTAGTAGTTTTTT
TTTTTTTCAACCTCGCTTTGGAAGGATTAGCGGT
>KC844299
TTATAACCATTTTATCGTTGCCTCGGCGCTGAGCCCGGGGGG-GGGTTGGC-GAAG----
----------GCAGAT----TTTCTTCCTTCTCCCCTCCCTCCCCCCCCTCTTCCACCGT
GCAAACGGTTGTTGGGGAGCAGGCCCGCCGGCGGCCCACTAAACTCTTTGTTTTTATAAC
CTATCT-CTTGTGAGTACATAAACAAAAAAAAATGAATCAAAACTTTCAACAACGGATCT
CTTGGTTCTGGCATCGATGAAGAACGCAGCGAAATGCGATAAGTAATGTGAATTGC-AGA
ATTCAGTGAATCATCGAATCTTTGAACGCACATTGCGCCCGCTGGAATTCCAGCGGGCAT
GCCTGTTCGAGCGTCATTTCAACCCTCAAGCTTGGCTTGGTGTTGGGGTACTACCCGTAA
AACGGTAGGCCCTGAAATTTAGTGGCGGGCTCGCTAAGACTCTGAGCGTAGTAGTTTTTT
TTTTTTTCAACCTCGCTTTGGAAGGATTAGCGGT
>OM033734
TTATAACCATTTTATCGTTGCCTCGGCGCTGAGCCCGGGGGG-GTT---GGCGAAG----
----------GCAGATT----TTCTTCCTTCTCCCCTCCCTCCCCCCCCTCTTCCACCGT
GCAAACGGTTGTTGGGGAGCAGGCCCGCCGGCGGCCCACTAAACTCTTTGTTTTTATAAC
CTATCT-CTTCTGAGTACATAAACAAAAAAAAATGAATCAAAACTTTCAACAACGGATCT
CTTGGTTCTGGCATCGATGAAGAACGCAGCGAAATGCGATAAGTAATGTGAATTGC-AGA
ATTCAGTGAATCATCGAATCTTTGAACGCACATTGCGCCCGCTGGAATTCCAGCGGGCAT
GCCTGTTCGAGCGTCATTTCAACCCTCAAGCTTGGCTTGGTGTTGGGGTACTACCCGTAA
AACGGTAGGCCCTGAAATTTAGTGGCGGGCTCGCTAAGACTCTGAGCGTAGTAGTTTTTT
TTTTTT-CAACCTCGCTTTGGAAGGATTAGCGGT
>KC844332
TTATAACCATTTTATCGTTGCCTCGGCGCTGAGCCCGGGGGG-GGGTT-GGCGAAG----
----------GCAGATTTT----CTTCCTTCTCCCCTCCCTCCCCCCCCTCTTCCACCGT
GCAAACGGTTGTTGGGGAGCAGGCCCGCCGGCGGCCCACTAAACTCTTTGTTTTTATAAC
CTATCT-CTTCTGAGTACATAAACAAAAAAAAATGAATCAAAACTTTCAACAACGGATCT
CTTGGTTCTGGCATCAATGAAAAACGCAGCGAAATGCGATAAGTAATGTGAATTGC-AAA
ATTCAGTGAATCATCGAATCTTTGAACGCACATTGCGCCCGCTGGAATTCCAGCGGGCAT
GCCTGTTCGAGCGTCATTTCAACCCTCAAGCTTGGCTTGGTGTTGGGGTACTACCCGTAA
AACGGTAGGCCCTGAAATTTAATGGCGGGCTCCCTAAAACTCTGAGCGTATTAGTTTTTT
TTTCTT-CACCCTCGCTTTGGAAGGATTACCGGT
>AF452124
TTATAACCATTTTATCGTTGCCTCGGCGCTGAGCCCGGGGGG-GGGGTTGGCGAAG----
----------GCAGATTTTC----TTCCTTCTCCCCTCCCTCCCCCCCCTCTTCCACCGT
GCAAACGGTTGTTGGGGAGCAGGCCCGCCGGCGGCCCACTAAACTCTTTGTTTTTATAAC
CTATCT-CTTCTGAGTACATAAACAAAAAAAAATGAATCAAAACTTTCAACAACGGATCT
CTTGGTTCTGGCATCGATGAAGAACGCAGCGAAATGCGATAAGTAATGTGAATTGC-AGA
ATTCAGTGAATCATCGAATCTTTGAACGCACATTGCGCCCGCTGGAATTCCAGCGGGCAT
GCCTGTTCGAGCGTCATTTCAACCCTCAAGCTTGGCTTGGTGTTGGGGTACTACCCGTAA
AACGGTAGGCCCTGAAATTTAGTGGCGGGCTCGCTAAGACTCTGAGCGTAGTAGTTTTTT
TTTCTT-CAACCTCGCTTTGGAAGGATTAGCGGT
>KT736316
TTATAACCATTTTATCGTTGCCTCGGCGCTGAGCCCGGGGGG-GGGTT-GGCGAAG----
----------GCAGATTTTCTTCCCTTTTTCTCCCCTCCCTCCCCCCCCTCTTCCACCGT
GCAAACGGTTGTTGGGGAGCAGGCCCGCCGGCGGCCCACTAAACTCTTTGTTTTTATAAC
CTATCT-CTTCTGAGTACATAAACAAAAAAAAATGAATCAAAACTTTCAACAACGGATCT
CTTGGTTCTGGCATCGATGAAGAACGCAGCGAAATGCGATAAGTAATGTGAATTGC-AGA
ATTCAGTGAATCATCGAATCTTTGAACGCACATTGCGCCCGCTGGAATTCCAGCGGGCAT
GCCTGTTCGAGCGTCATTTCAACCCTCAAGCTTGGCTTGGTGTTGGGGTACTACCCGTAA
AACGGTAGGCCCTGAAATTTAGTGGCGGGCTCGCTAAGACTCTGAGCGTAGTAGTTTTTT
TTTCTT-CAACCTCGCTTTGGAAGGATTAGCGGT
>{CPH-1}
TTATAACCATTTTATCGTTGCCTCGGCGCTGAGCCCGGGGGG-GGGTT-GGCGAAG----
----------GCAGATTTTCTTCCT----TCTCCCCTCCCTCCCCCCCCTCTTCCACCGT
GCAAACGGTTGTTGGGGAGCAGGCCCGCCGGCGGCCCACTAAACTCTTTGTTTTTATAAC
CTATCT-TTTCTGAGTACATAAACAAAAAAAAATGAATCAAAACTTTCAACAACGGATCT
CTTGGTTCTGGCATCGATAAAAAACGCAGCGAAATGCGATAAGTAATGTGAATTGC-AAA
ATTCAGTGAATCATCGAATCTTTGAACGCACATTGCGCCCGCTGGAATTCCAGCGGGCAT
GCCTGTTCGAGCGTCATTTCAACCCTCAGGCTTGGCTTGGTGTTGGGGTACTACCCGTAA
AACGGTAGGCCCTGAAATTTAGTGGCGGGCTCGCTAAAACTCTAAGCGTAGTATTTTTTT
TTTCTT-CAACCTCGCTTTGGAAGGATTAGCGGT
>KC844293
TTATAACCATTTTATCGTTGCCTCGGCGCTGAGCCCGGGGGG-GGGTT-GGCGAAG----
----------GCAGATTTTCTTCCT----TCTCCCCTCCCTCCCCCCCCTTTTTCACCGT
GCAAACGGTTGTTGGGGAGCAGGCCCGCCGGCGGCCCACTAAACTCTTTGTTTTTATAAC
CTATTT-TTTTTGAGTACATAAACAAAAAAAAATGAATCAAAACTTTCAACAACGGATCT
CTTGGTTCTGGCATCGATGAAGAACGCAGCGAAATGCGATAAGTAATGTGAATTGC-AGA
ATTCAGTGAATCATTGAATCTTTGAACGCACATTGCGCCCGCTGGAATTCCAGCGGGCAT
GCCTGTTCGAGCGTCATTTCAACCCTCAAGCTTGGCTTGGTGTTGGGGTACTACCCGTAA
AACGGTAGGCCCTGAAATTTAGTGGCGGGCTCGCTAAGACTCTGAGCGTAGTAGTTTTTT
TTTCTT-CAACCTCGCTTTGGAAGGATTAGCGGT
>KC851939
TTATAACCATTTTATCGTTGCCTCGGCGCTGAGCCCGGGGGG-GGGTT-GGCGAAG----
----------GCAGATTTTCTTCCT----TCTCCCCTCCCTCCCCCCCCTTTTCCACCGT
GCAAACGGTTGTTGGGGAGCAGGCCCGCCGGCGGCCCACTAAACTCTTTGTTTTTATAAC
CTATTT-TTTTTGAGTACATAAACAAAAAAAAATGAATCAAAACTTTCAACAACGGATCT
CTTGGTTCTGGCATCGATGAAGAACGCAGCGAAATGCGATAAGTAATGTGAATTGC-AGA
ATTCAGTGAATCATCGAATCTTTGAACGCACATTGCGCCCGCTGGAATTCCAGCGGGCAT
GCCTGTTCGAGCGTCATTTCAACCCTCAAGCTTGGCTTGGTGTTGGGGTACTACCCGTAA
AACGGTAGGCCCTGAAATTTAGTGGCGGGCTCGCTAAGACTCTGAGCGTAGTAGTTTTTT
TTTCTT-CAACCTCGCTTTGGAAGGATTAGCGGT
>KC800708
TTATAACCATTTTATCGTTGCCTCGGCGCTGAGCCCGGGGGG-GGGTT-GGCGAAG----
----------GCAGATTTTCTTCCT----TCTCCCCTCCCTCCCCCCCCTCTTCCCCCGT
GCAAACGGTTGTTGGGGAGCAGGCCCGCCGGCGGCCCACTAAACTCTTTGTTTTTATAAC
CTATCT-CTTCTGAGTACATAAACAAAAAAAAATGAATCAAAACTTTCAACAACGGATCT
CTTGGTTCTGGCATCGATGAAAAACGCAGCGAAATGCGATAAGTAATGTGAATTGC-AGA
ATTCAGTGAATCATCGAATCTTTGAACGCACATTGCGCCCGCTGGAATTCCAGCGGGCAT
GCCTGTTCGAGCGTCATTTCAACCCTCAAGCTTGGCTTGGTGTTGGGGTACTACCCGTAA
AACGGTAGGCCCTGAAATTTATTGGCGGGCTCGCTAAAACTCTGAGCGTAGTAGTTTTTT
TTTTTT-CAACCTCCCTTTGGAAGGATTAGCGGT
>KC844320
TTATAACCATTTTATCGTTGCCTCGGCGCTGAGCCCGGGGGG-GGGTT-GGCGAAG----
----------GCAGATTTTCTTCCT----TCTCCCCTCCCTCCCCCCCCTCTTCCACCGT
GCAAACGGTTGTTGGGGAGCAGGCCCGCCGGCGGCCCACTAAACTCTTTGTTTTTATAAC
CTATCT-CTTCTGAGTACATAAACAAAAAAAAATGAATCAAAACTTTCAACAACGGATCT
CTTGGTTCTGGCATCGATGAAAAACGCAGCGAAATGCGATAAGTAATGTGAATTGC-AAA
ATTCAGTGAATCATCAAATCTTTGAACGCACATTGCGCCCGCTGGAATTCCAGCGGGCAT
GCCTGTTCAAGCGTCATTTCAACCCTCAAGCTTGGCTTGGTGTTGGGGTACTACCCGTAA
AACGGTAGGCCCTGAAATTTAGTGGCGGGCTCGCTAAAACTCTGAGCGTAGTAGTTTTTT
TTTCTT-CACCCTCCCTTTGGAAGGATTACCGGT
>{CPH-2}
TTATAACCATTTTATTGTTGCCTTGGCGGTGAGCCCGGGGGG-GGGTT-GGCGAAG----
----------GCAGATTTTCTTCCT----TCTCCCCTCCCTCCCCCCCCTCTTCCACCGT
GCAAACGGTTGTTGGGGAGCAGGCCCGCCGGCGGCCCACTAAACTCTTTGTTTTTATAAC
CTATCT-TTTTTGAGTACATAAACAAAAAAAAATGAATCAAAACTTTCAACAACGGATCT
CTTGGTTCTGGCATCGATGAAGAACGCAGCGAAATGCGATAAGTAATGTGAATTGC-AGA
ATTCAGTGAATCATCGAATCTTTGAACGCACATTGCGCCCGCTGGAATTCCAGCGGGCAT
GCCTGTTCGAGCGTCATTTCAACCCTCAAGCTTGGCTTGGTGTTGGGGTACTACCCGTAA
AACGGTAGGCCCTGAAATTTAGTGGCGGGCTCGCTAAGACTCTGAGCGTAGTAGTTTTTT
TTTCTT-CAACCTCGCTTTGGAAGGATTAGCGGT
>A00002
TTATAACCATTTTATCGTTGCCTCGGCGCTGAGCCCGGGGGG-GGGTT-GGCGAAG----
----------GCAGATTTTCTTCCT----TCTCCCCTCCCTCCCCCCCCTCTTCCACCGT
GCAAACGGTTGTTGGGGAGCAGGCCCGCCGGCGGCCCACTAAACTCTTTGTTTTTATAAC
CTATCT-CTTCTGAGTACATAAACAAAAAAAAATGAATCAAAACTTTCAACAACGGATCT
CTTGGTTCTGGCATCGATGAAAAACGCAGCGAAATGCGATAAGTAATGTGAATTGC-AAA
ATTCAGTGAATCATCGAATCTTTGAACGCACATTGCGCCCGCTGGAATTCCAGCGGGCAT
GCCTGTTCGAGCGTCATTTCAACCCTCAAGCTTGGCTTGGTGTTGGGGTACTACCCGTAA
AACGGTAGGCCCTGAAATTTAGGGGCGGGCTCGCTAAAACTCTGAGCGTAGTAGTTTTTT
TTTCTT-CAACCTCCCTTTGGAAGGATTAGCGGT
>KC844301
TTATAACCATTTTATCGTTGCCTCGGCGCTGAGCCCGGGGGG-GGGTT-GGCGAAG----
----------GCAGATTTTCTTCCT----TCTCCCCTCCCTCCCCCCCCTCTTCCACCGT
GCAAACGGTTGTTGGGGAGCAGGCCCGCCGGCGGCCCACTAAACTCTTTGTTTTTATAAC
CTATCT-CTTCTGAGTACATAAACAAAAAAAAATGAATCAAAACTTTCAACAACGGATCT
CTTGGTTCTGGCATCGATGAAAAACGCAGCGAAATGCGATAAGTAATGTGAATTGC-AAA
ATTCAGTGAATCATCGAATCTTTGAACGCACATTGCGCCCGCTGGAATTCCAGCGGGCAT
GCCTGTTCGAGCGTCATTTCAACCCTCAAGCTTGGCTTGGTGTTGGGGTACTACCCGTAA
AACGGTAGGCCCTGAAATTTAGTGGCGGGCTCGCTAAAACTCTGAGCGTAGTATTTTTTT
TTTCTT-CAACCTCCCTTTGGAAGGATTAGCGGT
>KC844353
TTATAACCATTTTATCGTTGCCTCGGCGCTGAGCCCGGGGGG-GGGTT-GGCGAAG----
----------GCAGATTTTCTTCCT----TCTCCCCTCCCTCCCCCCCCTCTTCCACCGT
GCAAACGGTTGTTGGGGAGCAGGCCCGCCGGCGGCCCACTAAACTCTTTGTTTTTATAAC
CTATCT-CTTCTGAGTACATAAACAAAAAAAAATGAATCAAAACTTTCAACAACGGATCT
CTTGGTTCTGGCATCGATGAAAAACGCAGCGAAATGCGATAAGTAATGTGAATTGC-AAA
ATTCAGTGAATCATCGAATCTTTGAACGCACATTGCGCCCGCTGGAATTCCAGCGGGCAT
GCCTGTTCGAGCGTCATTTCAACCCTCAAGCTTGGCTTGGTGTTGGGGTACTACCCGTAA
AACGGTAGGCCCTGAAATTTAGTGGCGGGCTCGCTAAAACTCTGAGCGTATTAGTTTTTT
TTTCTT-CAACCTCCCTTTGGAAGGATTAGCGGT
>KC844344
TTATAACCATTTTATCGTTGCCTCGGCGCTGAGCCCGGGGGG-GGGTT-GGCGAAG----
----------GCAGATTTTCTTCCT----TCTCCCCTCCCTCCCCCCCCTCTTCCACCGT
GCAAACGGTTGTTGGGGAGCAGGCCCGCCGGCGGCCCACTAAACTCTTTGTTTTTATAAC
CTATCT-CTTCTGAGTACATAAACAAAAAAAAATGAATCAAAACTTTCAACAACGGATCT
CTTGGTTCTGGCATCGATGAAAAACGCAGCGAAATGCGATAAGTAATGTGAATTGC-AAA
ATTCAGTGAATCATCGAATCTTTGAACGCACATTGCGCCCGCTGGAATTCCAGCGGGCAT
GCCTGTTCGAGCGTCATTTCAACCCTCAAGCTTGGCTTGGTGTTGGGGTACTACCCGTAA
AACGGTAGGCCCTGAAATTTAGTGGCGGGCTCGCTAAAACTCTGAGCGTATTAGTTTTTT
TTTCTT-CAACCTCCCTTTGGAAGGATTAGCGGT
>KC844343
TTATAACCATTTTATCGTTGCCTCGGCGCTGAGCCCGGGGGG-GGGTT-GGCGAAG----
----------GCAGATTTTCTTCCT----TCTCCCCTCCCTCCCCCCCCTCTTCCACCGT
GCAAACGGTTGTTGGGGAGCAGGCCCGCCGGCGGCCCACTAAACTCTTTGTTTTTATAAC
CTATCT-CTTCTGAGTACATAAACAAAAAAAAATGAATCAAAACTTTCAACAACGGATCT
CTTGGTTCTGGCATCGATGAAAAACGCAGCGAAATGCGATAAGTAATGTGAATTGC-AAA
ATTCAGTGAATCATCGAATCTTTGAACGCACATTGCGCCCGCTGGAATTCCAGCGGGCAT
GCCTGTTCGAGCGTCATTTCAACCCTCAAGCTTGGCTTGGTGTTGGGGTACTACCCGTAA
AACGGTAGGCCCTGAAATTTAGTGGCGGGCTCGCTAAAACTCTGAGCGTAGTAGTTTTTT
TTTCTT-CAACCTCCCTTTGGAAGGATTAGCGGT
>KC844294
TTATAACCATTTTATCGTTGCCTCGGCGCTGAGCCCGGGGGG-GGGTT-GGCGAAG----
----------GCAGATTTTCTTCCT----TCTCCCCTCCCTCCCCCCCCTCTTCCACCGT
GCAAACGGTTGTTGGGGAGCAGGCCCGCCGGCGGCCCACTAAACTCTTTGTTTTTATAAC
CTATCT-CTTCTGAGTACATAAACAAAAAAAAATGAATCAAAACTTTCAACAACGGATCT
CTTGGTTCTGGCATCGATGAAAAACGCAGCGAAATGCGATAAGTAATGTGAATTGC-AAA
ATTCAGTGAATCATCGAATCTTTGAACGCACATTGCGCCCGCTGGAATTCCAGCGGGCAT
GCCTGTTCGAGCGTCATTTCAACCCTCAAGCTTGGCTTGGTGTTGGGGTACTACCCGTAA
AACGGTAGGCCCTGAAATTTAGTGGCGGGCTCGCTAAAACTCTGAGCGTAGTAGTTTTTT
TTTCTT-CAACCTCCCTTTGGAAGGATTAGCGGT
>KC844308
TTATAACCATTTTATCGTTGCCTCGGCGCTGAGCCCGGGGGG-GGGTT-GGCGAAG----
----------GCAGATTTTCTTCCT----TCTCCCCTCCCTCCCCCCCCTCTTCCACCGT
GCAAACGGTTGTTGGGGAGCAGGCCCGCCGGCGGCCCACTAAACTCTTTGTTTTTATAAC
CTATCT-CTTCTGAGTACATAAACAAAAAAAAATGAATCAAAACTTTCAACAACGGATCT
CTTGGTTCTGGCATCGATGAAAAACGCAGCGAAATGCGATAAGTAATGTGAATTGC-AAA
ATTCAGTGAATCATCGAATCTTTGAACGCACATTGCGCCCGCTGGAATTCCAGCGGGCAT
GCCTGTTCGAGCGTCATTTCAACCCTCAAGCTTGGCTTGGTGTTGGGGTACTACCCGTAA
AACGGTAGGCCCTGAAATTTAGTGGCGGGCTCGCTAAAACTCTGAGCGTAGTAGTTTTTT
TTTCTT-CAACCTCCCTTTGGAAGGATTAGCGGT
>KC844307
TTATAACCATTTTATCGTTGCCTCGGCGCTGAGCCCGGGGGG-GGGTT-GGCGAAG----
----------GCAGATTTTCTTCCT----TCTCCCCTCCCTCCCCCCCCTCTTCCACCGT
GCAAACGGTTGTTGGGGAGCAGGCCCGCCGGCGGCCCACTAAACTCTTTGTTTTTATAAC
CTATCT-CTTCTGAGTACATAAACAAAAAAAAATGAATCAAAACTTTCAACAACGGATCT
CTTGGTTCTGGCATCGATGAAAAACGCAGCGAAATGCGATAAGTAATGTGAATTGC-AGA
ATTCAGTGAATCATCGAATCTTTGAACGCACATTGCGCCCGCTGGAATTCCAGCGGGCAT
GCCTGTTCGAGCGTCATTTCAACCCTCAAGCTTGGCTTGGTGTTGGGGTACTACCCGTAA
AACGGTAGGCCCTGAAATTTAGTGGCGGGCTCGCTAAGACTCTGAGCGTAGTAGTTTTTT
TTTCTT-CAACCTCGCTTTGGAAGGATTAGCGGT
>KC844331
TTATAACCATTTTATCGTTGCCTCGGCGCTGAGCCCGGGGGG-GGGTT-GGCGAAG----
----------GCAGATTTTCTTCCT----TCTCCCCTCCCTCCCCCCCCTCTTCCACCGT
GCAAACGGTTGTTGGGGAGCAGGCCCGCCGGCGGCCCACTAAACTCTTTGTTTTTATAAC
CTATCT-CTTCTGAGTACATAAACAAAAAAAAATGAATCAAAACTTTCAACAACGGATCT
CTTGGTTCTGGCATCGATGAAAAACGCAGCGAAATGCGATAAGTAATGTGAATTGC-AGA
ATTCAGTGAATCATCGAATCTTTGAACGCACATTGCGCCCGCTGGAATTCCAGCGGGCAT
GCCTGTTCGAGCGTCATTTCAACCCTCAAGCTTGGCTTGGTGTTGGGGTACTACCCGTAA
AACGGTAGGCCCTGAAATTTAGTGGCGGGCTCGCTAAGACTCTGAGCGTAGTAGTTTTTT
TTTCTT-CAACCTCGCTTTGGAAGGATTAGCGGT
>KC844330
TTATAACCATTTTATCGTTGCCTCGGCGCTGAGCCCGGGGGG-GGGTT-GGCGAAG----
----------GCAGATTTTCTTCCT----TCTCCCCTCCCTCCCCCCCCTCTTCCACCGT
GCAAACGGTTGTTGGGGAGCAGGCCCGCCGGCGGCCCACTAAACTCTTTGTTTTTATAAC
CTATCT-CTTCTGAGTACATAAACAAAAAAAAATGAATCAAAACTTTCAACAACGGATCT
CTTGGTTCTGGCATCGATGAAAAACGCAGCGAAATGCGATAAGTAATGTGAATTGC-AGA
ATTCAGTGAATCATCGAATCTTTGAACGCACATTGCGCCCGCTGGAATTCCAGCGGGCAT
GCCTGTTCGAGCGTCATTTCAACCCTCAAGCTTGGCTTGGTGTTGGGGTACTACCCGTAA
AACGGTAGGCCCTGAAATTTAGTGGCGGGCTCGCTAAGACTCTGAGCGTAGTAGTTTTTT
TTTCTT-CAACCTCGCTTTGGAAGGATTAGCGGT
>KC844346
TTATAACCATTTTATCGTTGCCTCGGCGCTGAGCCCGGGGGG-GGGTT-GGCGAAG----
----------GCAGATTTTCTTCCT----TCTCCCCTCCCTCCCCCCCCTCTTCCACCGT
GCAAACGGTTGTTGGGGAGCAGGCCCGCCGGCGGCCCACTAAACTCTTTGTTTTTATAAC
CTATCT-CTTCTGAGTACATAAACAAAAAAAAATGAATCAAAACTTTCAACAACGGATCT
CTTGGTTCTGGCATCGATGAAAAACGCAGCGAAATGCGATAAGTAATGTGAATTGC-AGA
ATTCAGTGAATCATCGAATCTTTGAACGCACATTGCGCCCGCTGGAATTCCAGCGGGCAT
GCCTGTTCGAGCGTCATTTCAACCCTCAAGCTTGGCTTGGTGTTGGGGTACTACCCGTAA
AACGGTAGGCCCTGAAATTTAGTGGCGGGCTCGCTAAGACTCTGAGCGTAGTAGTTTTTT
TTTCTT-CAACCTCGCTTTGGAAGGATTAGCGGT
>KC844355
TTATAACCATTTTATCGTTGCCTCGGCGCTGAGCCCGGGGGG-GGGTT-GGCGAAG----
----------GCAGATTTTCTTCCT----TCTCCCCTCCCTCCCCCCCCTCTTCCACCGT
GCAAACGGTTGTTGGGGAGCAGGCCCGCCGGCGGCCCACTAAACTCTTTGTTTTTATAAC
CTATCT-CTTCTGAGTACATAAACAAAAAAAAATGAATCAAAACTTTCAACAACGGATCT
CTTGGTTCTGGCATCGATGAAAAACGCAGCGAAATGCGATAAGTAATGTGAATTGC-AGA
ATTCAGTGAATCATCGAATCTTTGAACGCACATTGCGCCCGCTGGAATTCCAGCGGGCAT
GCCTGTTCGAGCGTCATTTCAACCCTCAAGCTTGGCTTGGTGTTGGGGTACTACCCGTAA
AACGGTAGGCCCTGAAATTTAGTGGCGGGCTCGCTAAGACTCTGAGCGTAGTAGTTTTTT
TTTCTT-CAACCTCGCTTTGGAAGGATTAGCGGT
>KC844354
TTATAACCATTTTATCGTTGCCTCGGCGCTGAGCCCGGGGGG-GGGTT-GGCGAAG----
----------GCAGATTTTCTTCCT----TCTCCCCTCCCTCCCCCCCCTCTTCCACCGT
GCAAACGGTTGTTGGGGAGCAGGCCCGCCGGCGGCCCACTAAACTCTTTGTTTTTATAAC
CTATCT-CTTCTGAGTACATAAACAAAAAAAAATGAATCAAAACTTTCAACAACGGATCT
CTTGGTTCTGGCATCGATGAAAAACGCAGCGAAATGCGATAAGTAATGTGAATTGC-AGA
ATTCAGTGAATCATCGAATCTTTGAACGCACATTGCGCCCGCTGGAATTCCAGCGGGCAT
GCCTGTTCGAGCGTCATTTCAACCCTCAAGCTTGGCTTGGTGTTGGGGTACTACCCGTAA
AACGGTAGGCCCTGAAATTTAGTGGCGGGCTCGCTAAGACTCTGAGCGTAGTAGTTTTTT
TTTCTT-CAACCTCGCTTTGGAAGGATTAGCGGT
>KC851943
TTATAACCATTTTATCGTTGCCTCGGCGCTGAGCCCGGGGGG-GGGTT-GGCGAAG----
----------GCAGATTTTCTTCCT----TCTCCCCTCCCTCCCCCCCCTCTTCCACCGT
GCAAACGGTTGTTGGGGAGCAGGCCCGCCGGCGGCCCACTAAACTCTTTGTTTTTATAAC
CTATCT-CTTCTGAGTACATAAACAAAAAAAAATGAATCAAAACTTTCAACAACGGATCT
CTTGGTTCTGGCATCGATGAAAAACGCAGCGAAATGCGATAAGTAATGTGAATTGC-AGA
ATTCAGTGAATCATCGAATCTTTGAACGCACATTGCGCCCGCTGGAATTCCAGCGGGCAT
GCCTGTTCGAGCGTCATTTCAACCCTCAAGCTTGGCTTGGTGTTGGGGTACTACCCGTAA
AACGGTAGGCCCTGAAATTTAGTGGCGGGCTCGCTAAGACTCTGAGCGTAGTAGTTTTTT
TTTCTT-CAACCTCGCTTTGGAAGGATTAGCGGT
>KC844358
TTATAACCATTTTATCGTTGCCTCGGCGCTGAGCCCGGGGGG-GGGTT-GGCGAAG----
----------GCAGATTTTCTTCCT----TCTCCCCTCCCTCCCCCCCCTCTTCCACCGT
GCAAACGGTTGTTGGGGAGCAGGCCCGCCGGCGGCCCACTAAACTCTTTGTTTTTATAAC
CTATCT-CTTCTGAGTACATAAACAAAAAAAAATGAATCAAAACTTTCAACAACGGATCT
CTTGGTTCTGGCATCGATGAAAAACGCAGCGAAATGCGATAAGTAATGTGAATTGC-AGA
ATTCAGTGAATCATCGAATCTTTGAACGCACATTGCGCCCGCTGGAATTCCAGCGGGCAT
GCCTGTTCGAGCGTCATTTCAACCCTCAAGCTTGGCTTGGTGTTGGGGTACTACCCGTAA
AACGGTAGGCCCTGAAATTTAGTGGCGGGCTCGCTAAGACTCTGAGCGTAGTAGTTTTTT
TTTCTT-CAACCTCGCTTTGGAAGGATTAGCGGT
>KC844300
TTATAACCATTTTATCGTTGCCTCGGCGCTGAGCCCGGGGGG-GGGTT-GGCGAAG----
----------GCAGATTTTCTTCCT----TCTCCCCTCCCTCCCCCCCCTCTTCCACCGT
GCAAACGGTTGTTGGGGAGCAGGCCCGCCGGCGGCCCACTAAACTCTTTGTTTTTATAAC
CTATCT-CTTCTGAGTACATAAACAAAAAAAAATGAATCAAAACTTTCAACAACGGATCT
CTTGGTTCTGGCATCGATGAAAAACGCAGCGAAATGCGATAAGTAATGTGAATTGC-AGA
ATTCAGTGAATCATCGAATCTTTGAACGCACATTGCGCCCGCTGGAATTCCAGCGGGCAT
GCCTGTTCGAGCGTCATTTCAACCCTCAAGCTTGGCTTGGTGTTGGGGTACTACCCGTAA
AACGGTAGGCCCTGAAATTTAGTGGCGGGCTCGCTAAGACTCTGAGCGTAGTAGTTTTTT
TTTCTT-CAACCTCGCTTTGGAAGGATTAGCGGT
>KC844311
TTATAACCATTTTATCGTTGCCTCGGCGCTGAGCCCGGGGGG-GGGTT-GGCGAAG----
----------GCAGATTTTCTTCCT----TCTCCCCTCCCTCCCCCCCCTCTTCCACCGT
GCAAACGGTTGTTGGGGAGCAGGCCCGCCGGCGGCCCACTAAACTCTTTGTTTTTATAAC
CTATCT-CTTCTGAGTACATAAACAAAAAAAAATGAATCAAAACTTTCAACAACGGATCT
CTTGGTTCTGGCATCGATGAAAAACGCAGCGAAATGCGATAAGTAATGTGAATTGC-AGA
ATTCAGTGAATCATCGAATCTTTGAACGCACATTGCGCCCGCTGGAATTCCAGCGGGCAT
GCCTGTTCGAGCGTCATTTCAACCCTCAAGCTTGGCTTGGTGTTGGGGTACTACCCGTAA
AACGGTAGGCCCTGAAATTTAGTGGCGGGCTCGCTAAGACTCTGAGCGTAGTAGTTTTTT
TTTCTT-CAACCTCGCTTTGGAAGGATTAGCGGT
>KC844310
TTATAACCATTTTATCGTTGCCTCGGCGCTGAGCCCGGGGGG-GGGTT-GGCGAAG----
----------GCAGATTTTCTTCCT----TCTCCCCTCCCTCCCCCCCCTCTTCCACCGT
GCAAACGGTTGTTGGGGAGCAGGCCCGCCGGCGGCCCACTAAACTCTTTGTTTTTATAAC
CTATCT-CTTCTGAGTACATAAACAAAAAAAAATGAATCAAAACTTTCAACAACGGATCT
CTTGGTTCTGGCATCGATGAAAAACGCAGCGAAATGCGATAAGTAATGTGAATTGC-AGA
ATTCAGTGAATCATCGAATCTTTGAACGCACATTGCGCCCGCTGGAATTCCAGCGGGCAT
GCCTGTTCGAGCGTCATTTCAACCCTCAAGCTTGGCTTGGTGTTGGGGTACTACCCGTAA
AACGGTAGGCCCTGAAATTTAGTGGCGGGCTCGCTAAGACTCTGAGCGTAGTAGTTTTTT
TTTCTT-CAACCTCGCTTTGGAAGGATTAGCGGT
>KC844325
TTATAACCATTTTATCGTTGCCTCGGCGCTGAGCCCGGGGGG-GGGTT-GGCGAAG----
----------GCAGATTTTCTTCCT----TCTCCCCTCCCTCCCCCCCCTCTTCCACCGT
GCAAACGGTTGTTGGGGAGCAGGCCCGCCGGCGGCCCACTAAACTCTTTGTTTTTATAAC
CTATCT-CTTCTGAGTACATAAACAAAAAAAAATGAATCAAAACTTTCAACAACGGATCT
CTTGGTTCTGGCATCGATGAAGAACGCAGCGAAATGCGATAAGTAATGTGAATTGC-AGA
ATTCAGTGAATCATCGAATCTTTGAACGCACATTGCGCCCGCTGGAATTCCAGCGGGCAT
GCCTGTTCGAGCGTCATTTCAACCCTCAAGCTTGGCTTGGTGTTGGGGTACTACCCGTAA
AACGGTAGGCCCTGAAATTTAGTGGCGGGCTCGCTAAAACTCTGAGCGTAGTAGTTTTTT
TTTCTT-CAACCTCGCTTTGGAAGGATTAGCGGT
>KC844316
TTATAACCATTTTATCGTTGCCTCGGCGCTGAGCCCGGGGGG-GGGTT-GGCGAAG----
----------GCAGATTTTCTTCCT----TCTCCCCTCCCTCCCCCCCCTCTTCCACCGT
GCAAACGGTTGTTGGGGAGCAGGCCCGCCGGCGGCCCACTAAACTCTTTGTTTTTATAAC
CTATCT-CTTCTGAGTACATAAACAAAAAAAAATGAATCAAAACTTTCAACAACGGATCT
CTTGGTTCTGGCATCGATGAAGAACGCAGCGAAATGCGATAAGTAATGTGAATTGC-AGA
ATTCAGTGAATCATCGAATCTTTGAACGCACATTGCGCCCGCTGGAATTCCAGCGGGCAT
GCCTGTTCGAGCGTCATTTCAACCCTCAAGCTTGGCTTGGTGTTGGGGTACTACCCGTAA
AACGGTAGGCCCTGAAATTTAGTGGCGGGCTCGCTAAAACTCTGAGCGTAGTAGTTTTTT
TTTCTT-CAACCTCGCTTTGGAAGGATTAGCGGT
>KC844317
TTATAACCATTTTATCGTTGCCTCGGCGCTGAGCCCGGGGGG-GGGTT-GGCGAAG----
----------GCAGATTTTCTTCCT----TCTCCCCTCCCTCCCCCCCCTCTTCCACCGT
GCAAACGGTTGTTGGGGAGCAGGCCCGCCGGCGGCCCACTAAACTCTTTGTTTTTATAAC
CTATCT-CTTCTGAGTACATAAACAAAAAAAAATGAATCAAAACTTTCAACAACGGATCT
CTTGGTTCTGGCATCGATGAAAAACGCAGCGAAATGCGATAAGTAATGTGAATTGC-AGA
ATTCAGTGAATCATCGAATCTTTGAACGCACATTGCGCCCGCTGGAATTCCAGCGGGCAT
GCCTGTTCGAGCGTCATTTCAACCCTCAAGCTTGGCTTGGTGTTGGGGTACTACCCGTAA
AACGGTAGGCCCTGAAATTTAGTGGCGGGCTCGCTAAAACTCTGAGCGTAGTAGTTTTTT
TTTCTT-CAACCTCGCTTTGGAAGGATTAGCGGT
>KC851945
TTATAACCATTTTATCGTTGCCTCGGCGCTGAGCCCGGGGGG-GGGTT-GGCGAAG----
----------GCAGATTTTCTTCCT----TCTCCCCTCCCTCCCCCCCCTCTTCCACCGT
GCAAACGGTTGTTGGGGAGCAGGCCCGCCGGCGGCCCACTAAACTCTTTGTTTTTATAAC
CTATCT-CTTCTGAGTACATAAACAAAAAAAAATGAATCAAAACTTTCAACAACGGATCT
CTTGGTTCTGGCATCGATGAAAAACGCAGCGAAATGCGATAAGTAATGTGAATTGC-AAA
ATTCAGTGAATCATCGAATCTTTGAACGCACATTGCGCCCGCTGGAATTCCAGCGGGCAT
GCCTGTTCGAGCGTCATTTCAACCCTCAAGCTTGGCTTGGTGTTGGGGTACTACCCGTAA
AACGGTAGGCCCTGAAATTTAGTGGCGGGCTCGCTAAAACTCTGAGCGTAGTAGTTTTTT
TTTCTT-CAACCTCGCTTTGGAAGGATTAGCGGT
>KC844334
TTATAACCATTTTATCGTTGCCTCGGCGCTGAGCCCGGGGGG-GGGTT-GGCGAAG----
----------GCAGATTTTCTTCCT----TCTCCCCTCCCTCCCCCCCCTCTTCCACCGT
GCAAACGGTTGTTGGGGAGCAGGCCCGCCGGCGGCCCACTAAACTCTTTGTTTTTATAAC
CTATCT-CTTCTGAGTACATAAACAAAAAAAAATGAATCAAAACTTTCAACAACGGATCT
CTTGGTTCTGGCATCGATGAAAAACGCAGCGAAATGCGATAAGTAATGTGAATTGC-AAA
ATTCAGTGAATCATCGAATCTTTGAACGCACATTGCGCCCGCTGGAATTCCAGCGGGCAT
GCCTGTTCGAGCGTCATTTCAACCCTCAAGCTTGGCTTGGTGTTGGGGTACTACCCGTAA
AACGGTAGGCCCTGAAATTTAGTGGCGGGCTCGCTAAAACTCTGAGCGTAGTAGTTTTTT
TTTCTT-CAACCTCGCTTTGGAAGGATTAGCGGT
>KC844347
TTATAACCATTTTATCGTTGCCTCGGCGCTGAGCCCGGGGGG-GGGTT-GGCGAAG----
----------GCAGATTTTCTTCCT----TCTCCCCTCCCTCCCCCCCCTCTTCCACCGT
GCAAACGGTTGTTGGGGAGCAGGCCCGCCGGCGGCCCACTAAACTCTTTGTTTTTATAAC
CTATCT-CTTCTGAGTACATAAACAAAAAAAAATGAATCAAAACTTTCAACAACGGATCT
CTTGGTTCTGGCATCGATGAAAAACGCAGCGAAATGCGATAAGTAATGTGAATTGC-AAA
ATTCAGTGAATCATCGAATCTTTGAACGCACATTGCGCCCGCTGGAATTCCAGCGGGCAT
GCCTGTTCGAGCGTCATTTCAACCCTCAAGCTTGGCTTGGTGTTGGGGTACTACCCGTAA
AACGGTAGGCCCTGAAATTTAGTGGCGGGCTCGCTAAAACTCTGAGCGTAGTAGTTTTTT
TTTCTT-CAACCTCGCTTTGGAAGGATTAGCGGT
>KC844340
TTATAACCATTTTATCGTTGCCTCGGCGCTGAGCCCGGGGGG-GGGTT-GGCGAAG----
----------GCAGATTTTCTTCCT----TCTCCCCTCCCTCCCCCCCCTCTTCCACCGT
GCAAACGGTTGTTGGGGAGCAGGCCCGCCGGCGGCCCACTAAACTCTTTGTTTTTATAAC
CTATCT-CTTCTGAGTACATAAACAAAAAAAAATGAATCAAAACTTTCAACAACGGATCT
CTTGGTTCTGGCATCGATGAAAAACGCAGCGAAATGCGATAAGTAATGTGAATTGC-AAA
ATTCAGTGAATCATCGAATCTTTGAACGCACATTGCGCCCGCTGGAATTCCAGCGGGCAT
GCCTGTTCGAGCGTCATTTCAACCCTCAAGCTTGGCTTGGTGTTGGGGTACTACCCGTAA
AACGGTAGGCCCTGAAATTTAGTGGCGGGCTCGCTAAAACTCTGAGCGTAGTAGTTTTTT
TTTCTT-CAACCTCGCTTTGGAAGGATTAGCGGT
>KC844339
TTATAACCATTTTATCGTTGCCTCGGCGCTGAGCCCGGGGGG-GGGTT-GGCGAAG----
----------GCAGATTTTCTTCCT----TCTCCCCTCCCTCCCCCCCCTCTTCCACCGT
GCAAACGGTTGTTGGGGAGCAGGCCCGCCGGCGGCCCACTAAACTCTTTGTTTTTATAAC
CTATCT-CTTCTGAGTACATAAACAAAAAAAAATGAATCAAAACTTTCAACAACGGATCT
CTTGGTTCTGGCATCGATGAAAAACGCAGCGAAATGCGATAAGTAATGTGAATTGC-AAA
ATTCAGTGAATCATCGAATCTTTGAACGCACATTGCGCCCGCTGGAATTCCAGCGGGCAT
GCCTGTTCGAGCGTCATTTCAACCCTCAAGCTTGGCTTGGTGTTGGGGTACTACCCGTAA
AACGGTAGGCCCTGAAATTTAGTGGCGGGCTCGCTAAAACTCTGAGCGTAGTAGTTTTTT
TTTCTT-CAACCTCGCTTTGGAAGGATTAGCGGT
>KC844350
TTATAACCATTTTATCGTTGCCTCGGCGCTGAGCCCGGGGGG-GGGTT-GGCGAAG----
----------GCAGATTTTCTTCCT----TCTCCCCTCCCTCCCCCCCCTCTTCCACCGT
GCAAACGGTTGTTGGGGAGCAGGCCCGCCGGCGGCCCACTAAACTCTTTGTTTTTATAAC
CTATCT-CTTCTGAGTACATAAACAAAAAAAAATGAATCAAAACTTTCAACAACGGATCT
CTTGGTTCTGGCATCGATGAAAAACGCAGCGAAATGCGATAAGTAATGTGAATTGC-AAA
ATTCAGTGAATCATCGAATCTTTGAACGCACATTGCGCCCGCTGGAATTCCAGCGGGCAT
GCCTGTTCGAGCGTCATTTCAACCCTCAAGCTTGGCTTGGTGTTGGGGTACTACCCGTAA
AACGGTAGGCCCTGAAATTTAGTGGCGGGCTCGCTAAAACTCTGAGCGTAGTAGTTTTTT
TTTCTT-CAACCTCGCTTTGGAAGGATTAGCGGT
>KC844349
TTATAACCATTTTATCGTTGCCTCGGCGCTGAGCCCGGGGGG-GGGTT-GGCGAAG----
----------GCAGATTTTCTTCCT----TCTCCCCTCCCTCCCCCCCCTCTTCCACCGT
GCAAACGGTTGTTGGGGAGCAGGCCCGCCGGCGGCCCACTAAACTCTTTGTTTTTATAAC
CTATCT-CTTCTGAGTACATAAACAAAAAAAAATGAATCAAAACTTTCAACAACGGATCT
CTTGGTTCTGGCATCGATGAAAAACGCAGCGAAATGCGATAAGTAATGTGAATTGC-AAA
ATTCAGTGAATCATCGAATCTTTGAACGCACATTGCGCCCGCTGGAATTCCAGCGGGCAT
GCCTGTTCGAGCGTCATTTCAACCCTCAAGCTTGGCTTGGTGTTGGGGTACTACCCGTAA
AACGGTAGGCCCTGAAATTTAGTGGCGGGCTCGCTAAAACTCTGAGCGTAGTAGTTTTTT
TTTCTT-CAACCTCGCTTTGGAAGGATTAGCGGT
>KC844348
TTATAACCATTTTATCGTTGCCTCGGCGCTGAGCCCGGGGGG-GGGTT-GGCGAAG----
----------GCAGATTTTCTTCCT----TCTCCCCTCCCTCCCCCCCCTCTTCCACCGT
GCAAACGGTTGTTGGGGAGCAGGCCCGCCGGCGGCCCACTAAACTCTTTGTTTTTATAAC
CTATCT-CTTCTGAGTACATAAACAAAAAAAAATGAATCAAAACTTTCAACAACGGATCT
CTTGGTTCTGGCATCGATGAAAAACGCAGCGAAATGCGATAAGTAATGTGAATTGC-AAA
ATTCAGTGAATCATCGAATCTTTGAACGCACATTGCGCCCGCTGGAATTCCAGCGGGCAT
GCCTGTTCGAGCGTCATTTCAACCCTCAAGCTTGGCTTGGTGTTGGGGTACTACCCGTAA
AACGGTAGGCCCTGAAATTTAGTGGCGGGCTCGCTAAAACTCTGAGCGTAGTAGTTTTTT
TTTCTT-CAACCTCGCTTTGGAAGGATTAGCGGT
>KC844359
TTATAACCATTTTATCGTTGCCTCGGCGCTGAGCCCGGGGGG-GGGTT-GGCGAAG----
----------GCAGATTTTCTTCCT----TCTCCCCTCCCTCCCCCCCCTCTTCCACCGT
GCAAACGGTTGTTGGGGAGCAGGCCCGCCGGCGGCCCACTAAACTCTTTGTTTTTATAAC
CTATCT-CTTCTGAGTACATAAACAAAAAAAAATGAATCAAAACTTTCAACAACGGATCT
CTTGGTTCTGGCATCGATGAAAAACGCAGCGAAATGCGATAAGTAATGTGAATTGC-AAA
ATTCAGTGAATCATCGAATCTTTGAACGCACATTGCGCCCGCTGGAATTCCAGCGGGCAT
GCCTGTTCGAGCGTCATTTCAACCCTCAAGCTTGGCTTGGTGTTGGGGTACTACCCGTAA
AACGGTAGGCCCTGAAATTTAGTGGCGGGCTCGCTAAAACTCTGAGCGTAGTAGTTTTTT
TTTCTT-CAACCTCGCTTTGGAAGGATTAGCGGT
>KC851951
TTATAACCATTTTATCGTTGCCTCGGCGCTGAGCCCGGGGGG-GGGTT-GGCGAAG----
----------GCAGATTTTCTTCCT----TCTCCCCTCCCTCCCCCCCCTCTTCCACCGT
GCAAACGGTTGTTGGGGAGCAGGCCCGCCGGCGGCCCACTAAACTCTTTGTTTTTATAAC
CTATCT-CTTCTGAGTACATAAACAAAAAAAAATGAATCAAAACTTTCAACAACGGATCT
CTTGGTTCTGGCATCGATGAAAAACGCAGCGAAATGCGATAAGTAATGTGAATTGC-AAA
ATTCAGTGAATCATCGAATCTTTGAACGCACATTGCGCCCGCTGGAATTCCAGCGGGCAT
GCCTGTTCGAGCGTCATTTCAACCCTCAAGCTTGGCTTGGTGTTGGGGTACTACCCGTAA
AACGGTAGGCCCTGAAATTTAGTGGCGGGCTCGCTAAAACTCTGAGCGTAGTAGTTTTTT
TTTCTT-CAACCTCGCTTTGGAAGGATTAGCGGT
>KC851950
TTATAACCATTTTATCGTTGCCTCGGCGCTGAGCCCGGGGGG-GGGTT-GGCGAAG----
----------GCAGATTTTCTTCCT----TCTCCCCTCCCTCCCCCCCCTCTTCCACCGT
GCAAACGGTTGTTGGGGAGCAGGCCCGCCGGCGGCCCACTAAACTCTTTGTTTTTATAAC
CTATCT-CTTCTGAGTACATAAACAAAAAAAAATGAATCAAAACTTTCAACAACGGATCT
CTTGGTTCTGGCATCGATGAAAAACGCAGCGAAATGCGATAAGTAATGTGAATTGC-AAA
ATTCAGTGAATCATCGAATCTTTGAACGCACATTGCGCCCGCTGGAATTCCAGCGGGCAT
GCCTGTTCGAGCGTCATTTCAACCCTCAAGCTTGGCTTGGTGTTGGGGTACTACCCGTAA
AACGGTAGGCCCTGAAATTTAGTGGCGGGCTCGCTAAAACTCTGAGCGTAGTAGTTTTTT
TTTCTT-CAACCTCGCTTTGGAAGGATTAGCGGT
>KC851946
TTATAACCATTTTATCGTTGCCTCGGCGCTGAGCCCGGGGGG-GGGTT-GGCGAAG----
----------GCAGATTTTCTTCCT----TCTCCCCTCCCTCCCCCCCCTCTTCCACCGT
GCAAACGGTTGTTGGGGAGCAGGCCCGCCGGCGGCCCACTAAACTCTTTGTTTTTATAAC
CTATCT-CTTCTGAGTACATAAACAAAAAAAAATGAATCAAAACTTTCAACAACGGATCT
CTTGGTTCTGGCATCGATGAAAAACGCAGCGAAATGCGATAAGTAATGTGAATTGC-AAA
ATTCAGTGAATCATCGAATCTTTGAACGCACATTGCGCCCGCTGGAATTCCAGCGGGCAT
GCCTGTTCGAGCGTCATTTCAACCCTCAAGCTTGGCTTGGTGTTGGGGTACTACCCGTAA
AACGGTAGGCCCTGAAATTTAGTGGCGGGCTCGCTAAAACTCTGAGCGTAGTAGTTTTTT
TTTCTT-CAACCTCGCTTTGGAAGGATTAGCGGT
>KC844298
TTATAACCATTTTATCGTTGCCTCGGCGCTGAGCCCGGGGGG-GGGTT-GGCGAAG----
----------GCAGATTTTCTTCCT----TCTCCCCTCCCTCCCCCCCCTCTTCCACCGT
GCAAACGGTTGTTGGGGAGCAGGCCCGCCGGCGGCCCACTAAACTCTTTGTTTTTATAAC
CTATCT-CTTCTGAGTACATAAACAAAAAAAAATGAATCAAAACTTTCAACAACGGATCT
CTTGGTTCTGGCATCGATGAAAAACGCAGCGAAATGCGATAAGTAATGTGAATTGC-AAA
ATTCAGTGAATCATCGAATCTTTGAACGCACATTGCGCCCGCTGGAATTCCAGCGGGCAT
GCCTGTTCGAGCGTCATTTCAACCCTCAAGCTTGGCTTGGTGTTGGGGTACTACCCGTAA
AACGGTAGGCCCTGAAATTTAGTGGCGGGCTCGCTAAAACTCTGAGCGTAGTAGTTTTTT
TTTCTT-CAACCTCGCTTTGGAAGGATTAGCGGT
>KC844319
TTATAACCATTTTATCGTTGCCTCGGCGCTGAGCCCGGGGGG-GGGTT-GGCGAAG----
----------GCAGATTTTCTTCCT----TCTCCCCTCCCTCCCCCCCCTCTTCCACCGT
GCAAACGGTTGTTGGGGAGCAGGCCCGCCGGCGGCCCACTAAACTCTTTGTTTTTATAAC
CTATCT-CTTCTGAGTACATAAACAAAAAAAAATGAATCAAAACTTTCAACAACGGATCT
CTTGGTTCTGGCATCGATGAAAAACGCAGCGAAATGCGATAAGTAATGTGAATTGC-AAA
ATTCAGTGAATCATCGAATCTTTGAACGCACATTGCGCCCGCTGGAATTCCAGCGGGCAT
GCCTGTTCGAGCGTCATTTCAACCCTCAAGCTTGGCTTGGTGTTGGGGTACTACCCGTAA
AACGGTAGGCCCTGAAATTTAGTGGCGGGCTCGCTAAAACTCTGAGCGTAGTAGTTTTTT
TTTCTT-CAACCTCGCTTTGGAAGGATTAGCGGT
>KC844337
TTATAACCATTTTATCGTTGCCTCGGCGCTGAGCCCGGGGGG-GGGTT-GGCGAAG----
----------GCAGATTTTCTTCCT----TCTCCCCTCCCTCCCCCCCCTCTTCCACCGT
GCAAACGGTTGTTGGGGAGCAGGCCCGCCGGCGGCCCACTAAACTCTTTGTTTTTATAAC
CTATCT-CTTCTGAGTACATAAACAAAAAAAAATGAATCAAAACTTTCAACAACGGATCT
CTTGGTTCTGGCATCGATGAAAAACGCAGCGAAATGCGATAAGTAATGTGAATTGC-AAA
ATTCAGTGAATCATCGAATCTTTGAACGCACATTGCGCCCGCTGGAATTCCAGCGGGCAT
GCCTGTTCAAGCGTCATTTCAACCCTCAAGCTTGGCTTGGTGTTGGGGTACTACCCGTAA
AACGGTAGGCCCTGAAATTTAGTGGCGGGCTCGCTAAGACTCTGAGCGTAGTAGTTTTTT
TTTCTT-CAACCTCGCTTTGGAAGGATTAGCGGT
>KC844321
TTATAACCATTTTATCGTTGCCTCGGCGCTGAGCCCGGGGGG-GGGTT-GGCGAAG----
----------GCAGATTTTCTTCCT----TCTCCCCTCCCTCCCCCCCCTCTTCCACCGT
GCAAACGGTTGTTGGGGAGCAGGCCCGCCGGCGGCCCACTAAACTCTTTGTTTTTATAAC
CTATCT-CTTCTGAGTACATAAACAAAAAAAAATGAATCAAAACTTTCAACAACGGATCT
CTTGGTTCTGGCATCGATGAAAAACGCAGCGAAATGCGATAAGTAATGTGAATTGC-AAA
ATTCAGTGAATCATCGAATCTTTGAACGCACATTGCGCCCGCTGGAATTCCAGCGGGCAT
GCCTGTTCGAGCGTCATTTCAACCCTCAAGCTTGGCTTGGTGTTGGGGTACTACCCGTAA
AACGGTAGGCCCTGAAATTTAGTGGCGGGCTCGCTAAGACTCTGAGCGTAGTAGTTTTTT
TTTCTT-CAACCTCGCTTTGGAAGGATTAGCGGT
>KC844333
TTATAACCATTTTATCGTTGCCTCGGCGCTGAGCCCGGGGGG-GGGTT-GGCGAAG----
----------GCAGATTTTCTTCCT----TCTCCCCTCCCTCCCCCCCCTCTTCCACCGT
GCAAACGGTTGTTGGGGAGCAGGCCCGCCGGCGGCCCACTAAACTCTTTGTTTTTATAAC
CTATCT-CTTCTGAGTACATAAACAAAAAAAAATGAATCAAAACTTTCAACAACGGATCT
CTTGGTTCTGGCATCGATGAAAAACGCAGCGAAATGCGATAAGTAATGTGAATTGC-AAA
ATTCAGTGAATCATCGAATCTTTGAACGCACATTGCGCCCGCTGGAATTCCAGCGGGCAT
GCCTGTTCGAGCGTCATTTCAACCCTCAAGCTTGGCTTGGTGTTGGGGTACTACCCGTAA
AACGGTAGGCCCTGAAATTTAGTGGCGGGCTCGCTAAGACTCTGAGCGTAGTAGTTTTTT
TTTCTT-CAACCTCGCTTTGGAAGGATTAGCGGT
>KC844342
TTATAACCATTTTATCGTTGCCTCGGCGCTGAGCCCGGGGGG-GGGTT-GGCGAAG----
----------GCAGATTTTCTTCCT----TCTCCCCTCCCTCCCCCCCCTCTTCCACCGT
GCAAACGGTTGTTGGGGAGCAGGCCCGCCGGCGGCCCACTAAACTCTTTGTTTTTATAAC
CTATCT-CTTCTGAGTACATAAACAAAAAAAAATGAATCAAAACTTTCAACAACGGATCT
CTTGGTTCTGGCATCGATGAAAAACGCAGCGAAATGCGATAAGTAATGTGAATTGC-AAA
ATTCAGTGAATCATCGAATCTTTGAACGCACATTGCGCCCGCTGGAATTCCAGCGGGCAT
GCCTGTTCGAGCGTCATTTCAACCCTCAAGCTTGGCTTGGTGTTGGGGTACTACCCGTAA
AACGGTAGGCCCTGAAATTTAGTGGCGGGCTCGCTAAGACTCTGAGCGTAGTAGTTTTTT
TTTCTT-CAACCTCGCTTTGGAAGGATTAGCGGT
>KC844341
TTATAACCATTTTATCGTTGCCTCGGCGCTGAGCCCGGGGGG-GGGTT-GGCGAAG----
----------GCAGATTTTCTTCCT----TCTCCCCTCCCTCCCCCCCCTCTTCCACCGT
GCAAACGGTTGTTGGGGAGCAGGCCCGCCGGCGGCCCACTAAACTCTTTGTTTTTATAAC
CTATCT-CTTCTGAGTACATAAACAAAAAAAAATGAATCAAAACTTTCAACAACGGATCT
CTTGGTTCTGGCATCGATGAAAAACGCAGCGAAATGCGATAAGTAATGTGAATTGC-AAA
ATTCAGTGAATCATCGAATCTTTGAACGCACATTGCGCCCGCTGGAATTCCAGCGGGCAT
GCCTGTTCGAGCGTCATTTCAACCCTCAAGCTTGGCTTGGTGTTGGGGTACTACCCGTAA
AACGGTAGGCCCTGAAATTTAGTGGCGGGCTCGCTAAGACTCTGAGCGTAGTAGTTTTTT
TTTCTT-CAACCTCGCTTTGGAAGGATTAGCGGT
>KC844356
TTATAACCATTTTATCGTTGCCTCGGCGCTGAGCCCGGGGGG-GGGTT-GGCGAAG----
----------GCAGATTTTCTTCCT----TCTCCCCTCCCTCCCCCCCCTCTTCCACCGT
GCAAACGGTTGTTGGGGAGCAGGCCCGCCGGCGGCCCACTAAACTCTTTGTTTTTATAAC
CTATCT-CTTCTGAGTACATAAACAAAAAAAAATGAATCAAAACTTTCAACAACGGATCT
CTTGGTTCTGGCATCGATGAAAAACGCAGCGAAATGCGATAAGTAATGTGAATTGC-AAA
ATTCAGTGAATCATCGAATCTTTGAACGCACATTGCGCCCGCTGGAATTCCAGCGGGCAT
GCCTGTTCGAGCGTCATTTCAACCCTCAAGCTTGGCTTGGTGTTGGGGTACTACCCGTAA
AACGGTAGGCCCTGAAATTTAGTGGCGGGCTCGCTAAGACTCTGAGCGTAGTAGTTTTTT
TTTCTT-CAACCTCGCTTTGGAAGGATTAGCGGT
>KC851942
TTATAACCATTTTATCGTTGCCTCGGCGCTGAGCCCGGGGGG-GGGTT-GGCGAAG----
----------GCAGATTTTCTTCCT----TCTCCCCTCCCTCCCCCCCCTCTTCCACCGT
GCAAACGGTTGTTGGGGAGCAGGCCCGCCGGCGGCCCACTAAACTCTTTGTTTTTATAAC
CTATCT-CTTCTGAGTACATAAACAAAAAAAAATGAATCAAAACTTTCAACAACGGATCT
CTTGGTTCTGGCATCGATGAAAAACGCAGCGAAATGCGATAAGTAATGTGAATTGC-AAA
ATTCAGTGAATCATCGAATCTTTGAACGCACATTGCGCCCGCTGGAATTCCAGCGGGCAT
GCCTGTTCGAGCGTCATTTCAACCCTCAAGCTTGGCTTGGTGTTGGGGTACTACCCGTAA
AACGGTAGGCCCTGAAATTTAGTGGCGGGCTCGCTAAGACTCTGAGCGTAGTAGTTTTTT
TTTCTT-CAACCTCGCTTTGGAAGGATTAGCGGT
>KC851947
TTATAACCATTTTATCGTTGCCTCGGCGCTGAGCCCGGGGGG-GGGTT-GGCGAAG----
----------GCAGATTTTCTTCCT----TCTCCCCTCCCTCCCCCCCCTCTTCCACCGT
GCAAACGGTTGTTGGGGAGCAGGCCCGCCGGCGGCCCACTAAACTCTTTGTTTTTATAAC
CTATCT-CTTCTGAGTACATAAACAAAAAAAAATGAATCAAAACTTTCAACAACGGATCT
CTTGGTTCTGGCATCGATGAAAAACGCAGCGAAATGCGATAAGTAATGTGAATTGC-AAA
ATTCAGTGAATCATCGAATCTTTGAACGCACATTGCGCCCGCTGGAATTCCAGCGGGCAT
GCCTGTTCGAGCGTCATTTCAACCCTCAAGCTTGGCTTGGTGTTGGGGTACTACCCGTAA
AACGGTAGGCCCTGAAATTTAGTGGCGGGCTCGCTAAGACTCTGAGCGTAGTAGTTTTTT
TTTCTT-CAACCTCGCTTTGGAAGGATTAGCGGT
>KC844292
TTATAACCATTTTATCGTTGCCTCGGCGCTGAGCCCGGGGGG-GGGTT-GGCGAAG----
----------GCAGATTTTCTTCCT----TCTCCCCTCCCTCCCCCCCCTCTTCCACCGT
GCAAACGGTTGTTGGGGAGCAGGCCCGCCGGCGGCCCACTAAACTCTTTGTTTTTATAAC
CTATCT-CTTCTGAGTACATAAACAAAAAAAAATGAATCAAAACTTTCAACAACGGATCT
CTTGGTTCTGGCATCGATGAAAAACGCAGCGAAATGCGATAAGTAATGTGAATTGC-AAA
ATTCAGTGAATCATCGAATCTTTGAACGCACATTGCGCCCGCTGGAATTCCAGCGGGCAT
GCCTGTTCGAGCGTCATTTCAACCCTCAAGCTTGGCTTGGTGTTGGGGTACTACCCGTAA
AACGGTAGGCCCTGAAATTTAGTGGCGGGCTCGCTAAGACTCTGAGCGTAGTAGTTTTTT
TTTCTT-CAACCTCGCTTTGGAAGGATTAGCGGT
>KC844291
TTATAACCATTTTATCGTTGCCTCGGCGCTGAGCCCGGGGGG-GGGTT-GGCGAAG----
----------GCAGATTTTCTTCCT----TCTCCCCTCCCTCCCCCCCCTCTTCCACCGT
GCAAACGGTTGTTGGGGAGCAGGCCCGCCGGCGGCCCACTAAACTCTTTGTTTTTATAAC
CTATCT-CTTCTGAGTACATAAACAAAAAAAAATGAATCAAAACTTTCAACAACGGATCT
CTTGGTTCTGGCATCGATGAAAAACGCAGCGAAATGCGATAAGTAATGTGAATTGC-AAA
ATTCAGTGAATCATCGAATCTTTGAACGCACATTGCGCCCGCTGGAATTCCAGCGGGCAT
GCCTGTTCGAGCGTCATTTCAACCCTCAAGCTTGGCTTGGTGTTGGGGTACTACCCGTAA
AACGGTAGGCCCTGAAATTTAGTGGCGGGCTCGCTAAGACTCTGAGCGTAGTAGTTTTTT
TTTCTT-CAACCTCGCTTTGGAAGGATTAGCGGT
>KC844324
TTATAACCATTTTATCGTTGCCTCGGCGCTGAGCCCGGGGGG-GGGTT-GGCGAAG----
----------GCAGATTTTCTTCCT----TCTCCCCTCCCTCCCCCCCCTCTTCCACCGT
GCAAACGGTTGTTGGGGAGCAGGCCCGCCGGCGGCCCACTAAACTCTTTGTTTTTATAAC
CTATCT-CTTCTGAGTACATAAACAAAAAAAAATGAATCAAAACTTTCAACAACGGATCT
CTTGGTTCTGGCATCGATGAAAAACGCAGCGAAATGCGATAAGTAATGTGAATTGC-AAA
ATTCAGTGAATCATCGAATCTTTGAACGCACATTGCGCCCGCTGGAATTCCAGCGGGCAT
GCCTGTTCGAGCGTCATTTCAACCCTCAAGCTTGGCTTGGTGTTGGGGTACTACCCGTAA
AACGGTAGGCCCTGAAATTTAGTGGCGGGCTCGCTAAGACTCTGAGCGTAGTAGTTTTTT
TTTCTT-CAACCTCGCTTTGGAAGGATTAGCGGT
>KC844336
TTATAACCATTTTATCGTTGCCTCGGCGCTGAGCCCGGGGGG-GGGTT-GGCGAAG----
----------GCAGATTTTCTTCCT----TCTCCCCTCCCTCCCCCCCCTCTTCCACCGT
GCAAACGGTTGTTGGGGAGCAGGCCCGCCGGCGGCCCACTAAACTCTTTGTTTTTATAAC
CTATCT-CTTCTGAGTACATAAACAAAAAAAAATGAATCAAAACTTTCAACAACGGATCT
CTTGGTTCTGGCATCGATGAAAAACGCAGCGAAATGCGATAAGTAATGTGAATTGC-AAA
ATTCAGTGAATCATCGAATCTTTGAACGCACATTGCGCCCGCTGGAATTCCAGCGGGCAT
GCCTGTTCGAGCGTCATTTCAACCCTCAAGCTTGGCTTGGTGTTGGGGTACTACCCGTAA
AACGGTAGGCCCTGAAATTTAGTGGCGGGCTCGCTAAGACTCTGAGCGTAGTAGTTTTTT
TTTCTT-CAACCTCGCTTTGGAAGGATTAGCGGT
>KC844335
TTATAACCATTTTATCGTTGCCTCGGCGCTGAGCCCGGGGGG-GGGTT-GGCGAAG----
----------GCAGATTTTCTTCCT----TCTCCCCTCCCTCCCCCCCCTCTTCCACCGT
GCAAACGGTTGTTGGGGAGCAGGCCCGCCGGCGGCCCACTAAACTCTTTGTTTTTATAAC
CTATCT-CTTCTGAGTACATAAACAAAAAAAAATGAATCAAAACTTTCAACAACGGATCT
CTTGGTTCTGGCATGCATGAAGAACGCAGCGAAATGCGATAAGTAATGTGAATTGC-AGA
ATTCAGTGAATCATCGAATCTTTGAACGCACATTGCGCCCGCTGGAATTCCAGCGGGCAT
GCCTGTTCGAGCGTCATTTCAACCCTCAAGCTTGGCTTGGTGTTGGGGTACTACCCGTAA
AACGGTAGGCCCTGAAATTTAGTGGCGGGCTCGCTAAGACTCTGAGCGTAGTAGTTTTTT
TTTCTT-CAACCTCGCTTTGGAAGGATTAGCGGT
>KC844297
TTATAACCATTTTATCGTTGCCTCGGCGCTGAGCCCGGGGGG-GGGTT-GGCGAAG----
----------GCAGATTTTCTTCCT----TCTCCCCTCCCTCCCCCCCCTCTTCCACCGT
GCAAACGGTTGTTGGGGAGCACGCCCGCCGGCGGCCCACTAAACTCTTTGTTTTTATAAC
CTATCT-CTTCTGAGTACATAAACAAAAAAAAATGAATCAAAACTTTCAACAACGGATCT
CTTGGTTCTGGCATCGATGAAGAACGCAGCGAAATGCGATAAGTAATGTGAATTGC-AGA
ATTCAGTGAATCATCGAATCTTTGAACGCACATTGCGCCCGCTGGAATTCCAGCGGGCAT
GCCTGTTCGAGCGTCATTTCAACCCTCCAGCTTGGCTTGGTGTTGGGGTACTACCCGTAA
AACGGTAGGCCCTGAAATTTAGTGGCGGGCTCGCTAAGACTCTGAGCGTAGTAGTTTTTT
TTTCTT-CAACCTCGCTTTGGAAGGATTAGCGGT
>KC844345
TTATAACCATTTTATCGTTGCCTCGGCGCTGAGCCCGGGGGG-GGGTT-GGCGAAG----
----------GCAGATTTTCTTCCT----TCTCCCCTCCCTCCCCCCCCTCTTCCACCGT
GCAAACGGTTGTTGGGGAGCAGGCCCGCCGGCGGCCCACTAAACTCTTTGTTTTTATAAC
CTATCT-CTTCTGAGTACATAAACAAAAAAAAATGAATCAAAACTTTCAACAACGGATCT
CTTGGTTCTGGCATCGATGAAGAACGCAGCGAAATGCGATAAGTAATGTGAATTGC-ARA
ATTCAGTGAATCATCGAATCTTTGAACGCACATTGCGCCCGCTGGAATTCCAGCGGGCAT
GCCTGTTCGAGCGTCATTTCAACCCTCAAGCTTGGCTTGGTGTTGGGGTACTACCCGTAA
AACGGTAGGCCCTGAAATTTAGKGGCGGGCTCGCTAAGACTCTGAGCGTAGTAGTTTTTT
TTTCTT-CAACCTCGCTTTGGAAGGATTAGCGGT
>GU993820
TTATAACCATTTTATCGTTGCCTCGGCGCTGAGCCCGGGGGG-GGGTT-GGCGAAG----
----------GCAGATTTTCTTCCT----TCTCCCCTCCCTCCCCCCCCTCTTCCACCGT
GCAAACGGTTGTTGGGGAGCAGGCCCGCCGGCGGCCCACTAAACTCTTTGTTTTTATAAC
CTATCT-TTTTTGAGTACATAAACAAAAAAAAATGAATCAAAACTTTCAACAACGGATCT
CTTGGTTCTGGCATCGATGAAGAACGCAGCGAAATGCGATAAGTAATGTGAATTGC-AGA
ATTCAGTGAATCATCGAATCTTTGAACGCACATTGCGCCCGCTGGAATTCCAGCGGGCAT
GCCTGTTCGAGCGTCATTTCAACCCTCAAGCTTGGCTTGGTGTTGGGGTACTACCCGTAA
AACGGTAGGCCCTGAAATTTAGTGGCGGGCTCGCTAAGACTCTGAGCGTAGTAGTTTTTT
TTTCTT-CAACCTCGCTTTGGAAGGATTAGCGGT
>KC851940
TTATAACCATTTTATCGTTGCCTCGGCGCTGAGCCCGGGGGG-GGGTT-GGCGAAG----
----------GCAGATTTTCTTCCT----TCTCCCCTCCCTCCCCCCCCTCTTCCACCGT
GCAAACGGTTGTTGGGGAGCAGGCCCGCCGGCGGCCCACTAAACTCTTTGTTTTTATAAC
CTATCT-TTTTTGAGTACATAAACAAAAAAAAATGAATCAAAACTTTCAACAACGGATCT
CTTGGTTCTGGCATCGATGAAGAACGCAGCGAAATGCGATAAGTAATGTGAATTGC-AGA
ATTCAGTGAATCATCGAATCTTTGAACGCACATTGCGCCCGCTGGAATTCCAGCGGGCAT
GCCTGTTCGAGCGTCATTTCAACCCTCAAGCTTGGCTTGGTGTTGGGGTACTACCCGTAA
AACGGTAGGCCCTGAAATTTAGTGGCGGGCTCGCTAAGACTCTGAGCGTAGTAGTTTTTT
TTTCTT-CAACCTCGCTTTGGAAGGATTAGCGGT
>KC851938
TTATAACCATTTTATCGTTGCCTCGGCGCTGAGCCCGGGGGG-GGGTT-GGCGAAG----
----------GCAGATTTTCTTCCT----TCTCCCCTCCCTCCCCCCCCTCTTCCACCGT
GCAAACGGTTGTTGGGGAGCAGGCCCGCCGGCGGCCCACTAAACTCTTTGTTTTTATAAC
CTATCT-TTTTTGAGTACATAAACAAAAAAAAATGAATCAAAACTTTCAACAACGGATCT
CTTGGTTCTGGCATCGATGAAGAACGCAGCGAAATGCGATAAGTAATGTGAATTGC-AGA
ATTCAGTGAATCATCGAATCTTTGAACGCACATTGCGCCCGCTGGAATTCCAGCGGGCAT
GCCTGTTCGAGCGTCATTTCAACCCTCAAGCTTGGCTTGGTGTTGGGGTACTACCCGTAA
AACGGTAGGCCCTGAAATTTAGTGGCGGGCTCGCTAAGACTCTGAGCGTAGTAGTTTTTT
TTTCTT-CAACCTCGCTTTGGAAGGATTAGCGGT
>KC851937
TTATAACCATTTTATCGTTGCCTCGGCGCTGAGCCCGGGGGG-GGGTT-GGCGAAG----
----------GCANATTTTCTTCCT----TCTCCCCTCCCTCCCCCCCCTCTTCCACCGT
GCAAACGGTTGTTGGGGAGCAGGCCCGCCGGCGGCCCACTAAACTCTTTGTTTTTATAAC
CTATCT-CTTCTGAGTACATAAACAAAAAAAAATGAATCAAAACTTTCAACAACGGATCT
CTTGGTTCTGGCATCGATGAAGAACGCAGCGAAATGCGATAAGTAATGTGAATTGC-AGA
ATTCAGTGAATCATCGAATCTTTGAACGCACATTGCGCCCGCTGGAATTCCAGCGGGCAT
GCCTGTTCGAGCGTCATTTCAACCCTCAAGCTTGGCTTGGTGTTGGGGTACTACCCGTAA
AACGGTAGGCCCTGAAATTTAGTGGCGGGCTCGCTAAGACTCTGAGCGTAGTAGTTTTTT
TTTCTT-CAACCTCGCTTTGGAAGGATTAGCGGT
>DQ368750
TTATAACCATTTTATCGTTGCCTCGGCGCTGAGCCCGGGGGG-GGGTT-GGCGAAG----
----------GCAAATTTTCTTCCT----TCTCCCCTCCCTCCCCCCCCTCTTCCACCGT
GCAAACGGTTGTTGGGGAGCAGGCCCGCCGGCGGCCCACTAAACTCTTTGTTTTTATAAC
CTATCT-CTTCTGAGTACATAAACAAAAAAAAATGAATCAAAACTTTCAACAACGGATCT
CTTGGTTCTGGCATCGATGAAGAACGCAGCGAAATGCGATAAGTAATGTGAATTGC-AGA
ATTCAGTGAATCATCGAATCTTTGAACGCACATTGCGCCCGCTGGAATTCCAGCGGGCAT
GCCTGTTCGAGCGTCATTTCAACCCTCAAGCTTGGCTTGGTGTTGGGGTACTACCCGTAA
AACGGTAGGCCCTGAAATTTAGTGGCGGGCTCGCTAAGACTCTGAGCGTAGTAGTTTTTT
TTTCTT-CAACCTCGCTTTGGAAGGATTAGCGGT
>AY141857
TTATAACCATTTTATCGTTGCCTCGGCGCTGAGCCCGGGGGG-GGGTT-GGCGAAG----
----------GCAAATTTTCTTCCT----TCTCCCCTCCCTCCCCCCCCTCTTCCACCGT
GCAAACGGTTGTTGGGGAGCAGGCCCGCCGGCGGCCCACTAAACTCTTTGTTTTTATAAC
CTATCT-CTTCTGAGTACATAAACAAAAAAAAATGAATCAAAACTTTCAACAACGGATCT
CTTGGTTCTGGCATCGATGAAGAACGCAGCGAAATGCGATAAGTAATGTGAATTGC-AGA
ATTCAGTGAATCATCGAATCTTTGAACGCACATTGCGCCCGCTGGAATTCCAGCGGGCAT
GCCTGTTCGAGCGTCATTTCAACCCTCAAGCTTGGCTTGGTGTTGGGGTACTACCCGTAA
AACGGTAGGCCCTGAAATTTAGTGGCGGGCTCGCTAAGACTCTGAGCGTAGTAGTTTTTT
TTTCTT-CAACCTCGCTTTGGAAGGATTAGCGGT
>AY141858
TTATAACCATTTTATCGTTGCCTCGGCGCTGAGCCCGGGGGG-GGGTT-GGCGAAG----
----------GCAAATTTTCTTCCT----TCTCCCCTCCCTCCCCCCCCTCTTCCACCGT
GCAAACGGTTGTTGGGGAGCAGGCCCGCCGGCGGCCCACTAAACTCTTTGTTTTTATAAC
CTATCT-CTTCTGAGTACATAAACAAAAAAAAATGAATCAAAACTTTCAACAACGGATCT
CTTGGTTCTGGCATCGATGAAGAACGCAGCGAAATGCGATAAGTAATGTGAATTGC-AGA
ATTCAGTGAATCATCGAATCTTTGAACGCACATTGCGCCCGCTGGAATTCCAGCGGGCAT
GCCTGTTCGAGCGTCATTTCAACCCTCAAGCTTGGCTTGGTGTTGGGGTACTACCCGTAA
AACGGTAGGCCCTGAAATTTAGTGGCGGGCTCGCTAAGACTCTGAGCGTAGTAGTTTTTT
TTTCTT-CAACCTCGCTTTGGAAGGATTAGCGGT
>{CPH-3}
TTATAACCATTTTATCGTTGCCTTGGCGCTGAGCCCGGGGGG-GGGTT-GGCGAAG----
----------GCAGATTTTCTTCCT----TCTCCCCTCCCTCCCCCCCCTCTTCCACCGT
GCAAACGGTTGTTGGGGAGCAGGCCCGCCGGCGGCCCACTAAACTCTTTGTTTTTATAAC
CTATCT-TTTCTGAGTACATAAACAAAAAAAAATGAATCAAAACTTTCAACAACGGATCT
CTTGGTTCTGGCATCGATGAAGAACGCAGCGAAATGCGATAAGTAATGTGAATTGC-AGA
ATTCAGTGAATCATCGAATCTTTGAACGCACATTGCGCCCGCTGGAATTCCAGCGGGCAT
GCCTGTTCGAGCGTCATTTCAACCCTCAAGCTTGGCTTGGTGTTGGGGTACTACCCGTAA
AACGGTAGGCCCTGAAATTTAGTGGCGGGCTCGCTAAGACTCTGAGCGTAGTAGTTTTTT
TTTCTT-CAACCTCGCTTTGGAAGGATTAGCGGT
>AY141856
TTATAACCATTTTATCGTTGCCTTGGCGCTGAGCCCGGGGGG-GGGTT-GGCGAAG----
----------GCAGATTTTCTTCCT----TCTCCCCTCCCTCCCCCCCCTCTTCCACCGT
GCAAACGGTTGTTGGGGAGCAGGCCCGCCGGCGGCCCACTAAACTCTTTGTTTTTATAAC
CTATCT-CTTCTGAGTACATAAACAAAAAAAAATGAATCAAAACTTTCAACAACGGATCT
CTTGGTTCTGGCATCGATGAAGAACGCAGCGAAATGCGATAAGTAATGTGAATTGC-AGA
ATTCAGTGAATCATCGAATCTTTGAACGCACATTGCGCCCGCTGGAATTCCAGCGGGCAT
GCCTGTTCGAGCGTCATTTCAACCCTCAAGCTTGGCTTGGTGTTGGGGTACTACCCGTAA
AACGGTAGGCCCTGAAATTTAGTGGCGGGCTCGCTAAGACTCTGAGCGTAGTAGTTTTTT
TTTCTT-CAACCTCGCTTTGGAAGGATTAGCGGT
>A00003
TTATAACCATTTTATCGTTGCCTCGGCGCTGAGCCCGGGGGG-GGGTT-GGCGAAG----
----------GCAGATTTTCTTCCT----TCTCCCCTCCCTCCCCCCCCTCTTCCACCGT
GCAAACGGTTGTTGGGGAGCAGGCCCGCCGGCGGCCCACTAAACTCTTTGTTTTTATAAC
CTATCT-CTTCTGAGTACATAAACAAAAAAAAATGAATCAAAACTTTCAACAACGGATCT
CTTGGTTCTGGCATCGATGAAGAACGCAGCGAAATGCGATAAGTAATGTGAATTGC-AGA
ATTCAGTGAATCATCGAATCTTTGAACGCACATTGCGCCCGCTGGAATTCCAGCGGGCAT
GCCTGTTCGAGCGTNATTTCAACCCTCAAGCTTGGCTTGGTGTTGGGGTACTACCCGTAA
AACGGTAGGCCCTGAAATTTAGTGGCGGGCTCGCTAAGACTCTGAGCGTAGTAGTTTTTT
TTTCTT-CAACCTCGCTTTGGAAGGATTAGCGGT
>MT256125
TTATATCCATTTTATCGTTGCCTCGGCGCTGAGCCCGGGGGG-GGGTT-GGCGAAG----
----------GCAGATTTTCTTCCT----TCTCCCCTCCCTCCCCCCCCTCTTCCACCGT
GCAAACGGTTGTTGGGGAGCAGGCCCGCCGGCGGCCCACTAAACTCTTTGTTTTTATAAC
CTATCT-CTTCTGAGTACATAAACAAAAAAAAATGAATCAAAACTTTCAACAACGGATCT
CTTGGTTCTGGCATCGATGAAGAACGCAGCGAAATGCGATAAGTAATGTGAATTGC-AGA
ATTCAGTGAATCATCGAATCTTTGAACGCACATTGCGCCCGCTGGAATTCCAGCGGGCAT
GCCTGTTCGAGCGTCATTTCAACCCTCAAGCTTGGCTTGGTGTTGGGGTACTACCCGTAA
AACGGTAGGCCCTGAAATTTAGTGGCGGGCTCGCTAAGACTCTGAGCGTAGTAGTTTTTT
TTTCTT-CAACCTCGCTTTGGAAGGATTAGCGGT
>AY309482
TTATAACCATTTTATCGTTGCCTCGGCGCTGAGCCCGGGGGG-GGGTT-GGCGAAG----
----------GCAGATTTTCTTCCT----TCTCCCCTCCCTCCCCCCCCTCTTCCACCGT
GCAAACGGTTGTTGGGGAGCAGGCCCGCCGGCGGCCCACTAAACTCTTTGTTTTTATAAC
CTATCT-CTTCTGAGTACATAAACAAAAAAAAATGAATCAAAACTTTCAACAACGGATCT
CTTGGTTCTGGCATCGATGAAGAACGCAGCGAAATGCGATAAGTAATGTGAATTGC-AGA
ATTCAGTGAATCATCGAATCTTTGAACGCACATTGCGCCCGCTGGAATTCCAGCGGGCAT
GCCTGTTCGAGCGTCATTTCAACCCTCAAGCTTGGCTTGGTGTTGGGGTACTACCCGTAA
AACGGTAGGCCCTGAAATTTAGTGGCGGGCTCGCTAAGACTCTGAGCGTAGTAGTTTTTT
TTTCTT-CAACCTCGCTTTGGAAGGATTAGCGGT
>MT256127
TTATAACCATTTTATCGTTGCCTCGGCGCTGAGCCCGGGGGG-GGGTT-GGCGAAG----
----------GCAGATTTTCTTCCT----TCTCCCCTCCCTCCCCCCCCTCTTCCACCGT
GCAAACGGTTGTTGGGGAGCAGGCCCGCCGGCGGCCCACTAAACTCTTTGTTTTTATAAC
CTATCT-CTTCTGAGTACATAAACAAAAAAAAATGAATCAAAACTTTCAACAACGGATCT
CTTGGTTCTGGCATCGATGAAGAACGCAGCGAAATGCGATAAGTAATGTGAATTGC-AGA
ATTCAGTGAATCATCGAATCTTTGAACGCACATTGCGCCCGCTGGAATTCCAGCGGGCAT
GCCTGTTCGAGCGTCATTTCAACCCTCAAGCTTGGCTTGGTGTTGGGGTACTACCCGTAA
AACGGTAGGCCCTGAAATTTAGTGGCGGGCTCGCTAAGACTCTGAGCGTAGTAGTTTTTT
TTTCTT-CAACCTCGCTTTGGAAGGATTAGCGGT
>MT256126
TTATAACCATTTTATCGTTGCCTCGGCGCTGAGCCCGGGGGG-GGGTT-GGCGAAG----
----------GCAGATTTTCTTCCT----TCTCCCCTCCCTCCCCCCCCTCTTCCACCGT
GCAAACGGTTGTTGGGGAGCAGGCCCGCCGGCGGCCCACTAAACTCTTTGTTTTTATAAC
CTATCT-CTTCTGAGTACATAAACAAAAAAAAATGAATCAAAACTTTCAACAACGGATCT
CTTGGTTCTGGCATCGATGAAGAACGCAGCGAAATGCGATAAGTAATGTGAATTGC-AGA
ATTCAGTGAATCATCGAATCTTTGAACGCACATTGCGCCCGCTGGAATTCCAGCGGGCAT
GCCTGTTCGAGCGTCATTTCAACCCTCAAGCTTGGCTTGGTGTTGGGGTACTACCCGTAA
AACGGTAGGCCCTGAAATTTAGTGGCGGGCTCGCTAAGACTCTGAGCGTAGTAGTTTTTT
TTTCTT-CAACCTCGCTTTGGAAGGATTAGCGGT
>MH865225
TTATAACCATTTTATCGTTGCCTCGGCGCTGAGCCCGGGGGG-GGGTT-GGCGAAG----
----------GCAGATTTTCTTCCT----TCTCCCCTCCCTCCCCCCCCTCTTCCACCGT
GCAAACGGTTGTTGGGGAGCAGGCCCGCCGGCGGCCCACTAAACTCTTTGTTTTTATAAC
CTATCT-CTTCTGAGTACATAAACAAAAAAAAATGAATCAAAACTTTCAACAACGGATCT
CTTGGTTCTGGCATCGATGAAGAACGCAGCGAAATGCGATAAGTAATGTGAATTGC-AGA
ATTCAGTGAATCATCGAATCTTTGAACGCACATTGCGCCCGCTGGAATTCCAGCGGGCAT
GCCTGTTCGAGCGTCATTTCAACCCTCAAGCTTGGCTTGGTGTTGGGGTACTACCCGTAA
AACGGTAGGCCCTGAAATTTAGTGGCGGGCTCGCTAAGACTCTGAGCGTAGTAGTTTTTT
TTTCTT-CAACCTCGCTTTGGAAGGATTAGCGGT
>KM199767
TTATAACCATTTTATCGTTGCCTCGGCGCTGAGCCCGGGGGG-GGGTT-GGCGAAG----
----------GCAGATTTTCTTCCT----TCTCCCCTCCCTCCCCCCCCTCTTCCACCGT
GCAAACGGTTGTTGGGGAGCAGGCCCGCCGGCGGCCCACTAAACTCTTTGTTTTTATAAC
CTATCT-CTTCTGAGTACATAAACAAAAAAAAATGAATCAAAACTTTCAACAACGGATCT
CTTGGTTCTGGCATCGATGAAGAACGCAGCGAAATGCGATAAGTAATGTGAATTGC-AGA
ATTCAGTGAATCATCGAATCTTTGAACGCACATTGCGCCCGCTGGAATTCCAGCGGGCAT
GCCTGTTCGAGCGTCATTTCAACCCTCAAGCTTGGCTTGGTGTTGGGGTACTACCCGTAA
AACGGTAGGCCCTGAAATTTAGTGGCGGGCTCGCTAAGACTCTGAGCGTAGTAGTTTTTT
TTTCTT-CAACCTCGCTTTGGAAGGATTAGCGGT
>JN942325
TTATAACCATTTTATCGTTGCCTCGGCGCTGAGCCCGGGGGG-GGGTT-GGCGAAG----
----------GCAGATTTTCTTCCT----TCTCCCCTCCCTCCCCCCCCTCTTCCACCGT
GCAAACGGTTGTTGGGGAGCAGGCCCGCCGGCGGCCCACTAAACTCTTTGTTTTTATAAC
CTATCT-CTTCTGAGTACATAAACAAAAAAAAATGAATCAAAACTTTCAACAACGGATCT
CTTGGTTCTGGCATCGATGAAGAACGCAGCGAAATGCGATAAGTAATGTGAATTGC-AGA
ATTCAGTGAATCATCGAATCTTTGAACGCACATTGCGCCCGCTGGAATTCCAGCGGGCAT
GCCTGTTCGAGCGTCATTTCAACCCTCAAGCTTGGCTTGGTGTTGGGGTACTACCCGTAA
AACGGTAGGCCCTGAAATTTAGTGGCGGGCTCGCTAAGACTCTGAGCGTAGTAGTTTTTT
TTTCTT-CAACCTCGCTTTGGAAGGATTAGCGGT
>JN942326
TTATAACCATTTTATCGTTGCCTCGGCGCTGAGCCCGGGGGG-GGGTT-GGCGAAG----
----------GCAGATTTTCTTCCT----TCTCCCCTCCCTCCCCCCCCTCTTCCACCGT
GCAAACGGTTGTTGGGGAGCAGGCCCGCCGGCGGCCCACTAAACTCTTTGTTTTTATAAC
CTATCT-CTTCTGAGTACATAAACAAAAAAAAATGAATCAAAACTTTCAACAACGGATCT
CTTGGTTCTGGCATCGATGAAGAACGCAGCGAAATGCGATAAGTAATGTGAATTGC-AGA
ATTCAGTGAATCATCGAATCTTTGAACGCACATTGCGCCCGCTGGAATTCCAGCGGGCAT
GCCTGTTCGAGCGTCATTTCAACCCTCAAGCTTGGCTTGGTGTTGGGGTACTACCCGTAA
AACGGTAGGCCCTGAAATTTAGTGGCGGGCTCGCTAAGACTCTGAGCGTAGTAGTTTTTT
TTTCTT-CAACCTCGCTTTGGAAGGATTAGCGGT
>KF220298
TTATAACCATTTTATCGTTGCCTCGGCGCTGAGCCCGGGGGG-GGGTT-GGCGAAG----
----------GCAGATTTTCTTCCT----TCTCCCCTCCCTCCCCCCCCTCTTCCACCGT
GCAAACGGTTGTTGGGGAGCAGGCCCGCCGGCGGCCCACTAAACTCTTTGTTTTTATAAC
CTATCT-CTTCTGAGTACATAAACAAAAAAAAATGAATCAAAACTTTCAACAACGGATCT
CTTGGTTCTGGCATCGATGAAGAACGCAGCGAAATGCGATAAGTAATGTGAATTGC-AGA
ATTCAGTGAATCATCGAATCTTTGAACGCACATTGCGCCCGCTGGAATTCCAGCGGGCAT
GCCTGTTCGAGCGTCATTTCAACCCTCAAGCTTGGCTTGGTGTTGGGGTACTACCCGTAA
AACGGTAGGCCCTGAAATTTAGTGGCGGGCTCGCTAAGACTCTGAGCGTAGTAGTTTTTT
TTTCTT-CAACCTCGCTTTGGAAGGATTAGCGGT
>KF220299
TTATAACCATTTTATCGTTGCCTCGGCGCTGAGCCCGGGGGG-GGGTT-GGCGAAG----
----------GCAGATTTTCTTCCT----TCTCCCCTCCCTCCCCCCCCTCTTCCACCGT
GCAAACGGTTGTTGGGGAGCAGGCCCGCCGGCGGCCCACTAAACTCTTTGTTTTTATAAC
CTATCT-CTTCTGAGTACATAAACAAAAAAAAATGAATCAAAACTTTCAACAACGGATCT
CTTGGTTCTGGCATCGATGAAGAACGCAGCGAAATGCGATAAGTAATGTGAATTGC-AGA
ATTCAGTGAATCATCGAATCTTTGAACGCACATTGCGCCCGCTGGAATTCCAGCGGGCAT
GCCTGTTCGAGCGTCATTTCAACCCTCAAGCTTGGCTTGGTGTTGGGGTACTACCCGTAA
AACGGTAGGCCCTGAAATTTAGTGGCGGGCTCGCTAAGACTCTGAGCGTAGTAGTTTTTT
TTTCTT-CAACCTCGCTTTGGAAGGATTAGCGGT
>KF276606
TTATAACCATTTTATCGTTGCCTCGGCGCTGAGCCCGGGGGG-GGGTT-GGCGAAG----
----------GCAGATTTTCTTCCT----TCTCCCCTCCCTCCCCCCCCTCTTCCACCGT
GCAAACGGTTGTTGGGGAGCAGGCCCGCCGGCGGCCCACTAAACTCTTTGTTTTTATAAC
CTATCT-CTTCTGAGTACATAAACAAAAAAAAATGAATCAAAACTTTCAACAACGGATCT
CTTGGTTCTGGCATCGATGAAGAACGCAGCGAAATGCGATAAGTAATGTGAATTGC-AGA
ATTCAGTGAATCATCGAATCTTTGAACGCACATTGCGCCCGCTGGAATTCCAGCGGGCAT
GCCTGTTCGAGCGTCATTTCAACCCTCAAGCTTGGCTTGGTGTTGGGGTACTACCCGTAA
AACGGTAGGCCCTGAAATTTAGTGGCGGGCTCGCTAAGACTCTGAGCGTAGTAGTTTTTT
TTTCTT-CAACCTCGCTTTGGAAGGATTAGCGGT
>KF276605
TTATAACCATTTTATCGTTGCCTCGGCGCTGAGCCCGGGGGG-GGGTT-GGCGAAG----
----------GCAGATTTTCTTCCT----TCTCCCCTCCCTCCCCCCCCTCTTCCACCGT
GCAAACGGTTGTTGGGGAGCAGGCCCGCCGGCGGCCCACTAAACTCTTTGTTTTTATAAC
CTATCT-CTTCTGAGTACATAAACAAAAAAAAATGAATCAAAACTTTCAACAACGGATCT
CTTGGTTCTGGCATCGATGAAGAACGCAGCGAAATGCGATAAGTAATGTGAATTGC-AGA
ATTCAGTGAATCATCGAATCTTTGAACGCACATTGCGCCCGCTGGAATTCCAGCGGGCAT
GCCTGTTCGAGCGTCATTTCAACCCTCAAGCTTGGCTTGGTGTTGGGGTACTACCCGTAA
AACGGTAGGCCCTGAAATTTAGTGGCGGGCTCGCTAAGACTCTGAGCGTAGTAGTTTTTT
TTTCTT-CAACCTCGCTTTGGAAGGATTAGCGGT
>MH857312
TTATAACCATTTTATCGTTGCCTCGGCGCTGAGCCCGGGGGG-GGGTT-GGCGAAG----
----------GCAGATTTTCTTCCT----TCTCCCCTCCCTCCCCCCCCTCTTCCACCGT
GCAAACGGTTGTTGGGGAGCAGGCCCGCCGGCGGCCCACTAAACTCTTTGTTTTTATAAC
CTATCT-CTTCTGAGTACATAAACAAAAAAAAATGAATCAAAACTTTCAACAACGGATCT
CTTGGTTCTGGCATCGATGAAGAACGCAGCGAAATGCGATAAGTAATGTGAATTGC-AGA
ATTCAGTGAATCATCGAATCTTTGAACGCACATTGCGCCCGCTGGAATTCCAGCGGGCAT
GCCTGTTCGAGCGTCATTTCAACCCTCAAGCTTGGCTTGGTGTTGGGGTACTACCCGTAA
AACGGTAGGCCCTGAAATTTAGTGGCGGGCTCGCTAAGACTCTGAGCGTAGTAGTTTTTT
TTTCTT-CAACCTCGCTTTGGAAGGATTAGCGGT
>AY141873
TTATAACCATTTTATCGTTGCCTCGGCGCTGAGCCCGGGGGG-GGGTT-GGCGAAG----
----------GCAGATTTTCTTCCT----TCTCCCCTCCCTCCCCCCCCTCTTCCACCGT
GCAAACGGTTGTTGGGGAGCAGGCCCGCCGGCGGCCCACTAAACTCTTTGTTTTTATAAC
CTATCT-CTTCTGAGTACATAAACAAAAAAAAATGAATCAAAACTTTCAACAACGGATCT
CTTGGTTCTGGCATCGATGAAGAACGCAGCGAAATGCGATAAGTAATGTGAATTGC-AGA
ATTCAGTGAATCATCGAATCTTTGAACGCACATTGCGCCCGCTGGAATTCCAGCGGGCAT
GCCTGTTCGAGCGTCATTTCAACCCTCAAGCTTGGCTTGGTGTTGGGGTACTACCCGTAA
AACGGTAGGCCCTGAAATTTAGTGGCGGGCTCGCTAAGACTCTGAGCGTAGTAGTTTTTT
TTTCTT-CAACCTCGCTTTGGAAGGATTAGCGGT
>OM833060
TTATAACCATTTTATCGTTGCCTCGGCGCTGAGCCCGGGGGG-GGGTT-GGCGAAG----
----------GCAGATTTTCTTCCT----TCTCCCCTCCCTCCCCCCCCTCTTCCACCGT
GCAAACGGTTGTTGGGGAGCAGGCCCGCCGGCGGCCCACTAAACTCTTTGTTTTTATAAC
CTATCT-CTTCTGAGTACATAAACAAAAAAAAATGAATCAAAACTTTCAACAACGGATCT
CTTGGTTCTGGCATCGATGAAGAACGCAGCGAAATGCGATAAGTAATGTGAATTGC-AGA
ATTCAGTGAATCATCGAATCTTTGAACGCACATTGCGCCCGCTGGAATTCCAGCGGGCAT
GCCTGTTCGAGCGTCATTTCAACCCTCAAGCTTGGCTTGGTGTTGGGGTACTACCCGTAA
AACGGTAGGCCCTGAAATTTAGTGGCGGGCTCGCTAAGACTCTGAGCGTAGTAGTTTTTT
TTTCTT-CAACCTCGCTTTGGAAGGATTAGCGGT
>OM833061
TTATAACCATTTTATCGTTGCCTCGGCGCTGAGCCCGGGGGG-GGGTT-GGCGAAG----
----------GCAGATTTTCTTCCT----TCTCCCCTCCCTCCCCCCCCTCTTCCACCGT
GCAAACGGTTGTTGGGGAGCAGGCCCGCCGGCGGCCCACTAAACTCTTTGTTTTTATAAC
CTATCT-CTTCTGAGTACATAAACAAAAAAAAATGAATCAAAACTTTCAACAACGGATCT
CTTGGTTCTGGCATCGATGAAGAACGCAGCGAAATGCGATAAGTAATGTGAATTGC-AGA
ATTCAGTGAATCATCGAATCTTTGAACGCACATTGCGCCCGCTGGAATTCCAGCGGGCAT
GCCTGTTCGAGCGTCATTTCAACCCTCAAGCTTGGCTTGGTGTTGGGGTACTACCCGTAA
AACGGTAGGCCCTGAAATTTAGTGGCGGGCTCGCTAAGACTCTGAGCGTAGTAGTTTTTT
TTTCTT-CAACCTCGCTTTGGAAGGATTAGCGGT
>OM833062
TTATAACCATTTTATCGTTGCCTCGGCGCTGAGCCCGGGGGG-GGGTT-GGCGAAG----
----------GCAGATTTTCTTCCT----TCTCCCCTCCCTCCCCCCCCTCTTCCACCGT
GCAAACGGTTGTTGGGGAGCAGGCCCGCCGGCGGCCCACTAAACTCTTTGTTTTTATAAC
CTATCT-CTTCTGAGTACATAAACAAAAAAAAATGAATCAAAACTTTCAACAACGGATCT
CTTGGTTCTGGCATCGATGAAGAACGCAGCGAAATGCGATAAGTAATGTGAATTGC-AGA
ATTCAGTGAATCATCGAATCTTTGAACGCACATTGCGCCCGCTGGAATTCCAGCGGGCAT
GCCTGTTCGAGCGTCATTTCAACCCTCAAGCTTGGCTTGGTGTTGGGGTACTACCCGTAA
AACGGTAGGCCCTGAAATTTAGTGGCGGGCTCGCTAAGACTCTGAGCGTAGTAGTTTTTT
TTTCTT-CAACCTCGCTTTGGAAGGATTAGCGGT
>OM833063
TTATAACCATTTTATCGTTGCCTCGGCGCTGAGCCCGGGGGG-GGGTT-GGCGAAG----
----------GCAGATTTTCTTCCT----TCTCCCCTCCCTCCCCCCCCTCTTCCACCGT
GCAAACGGTTGTTGGGGAGCAGGCCCGCCGGCGGCCCACTAAACTCTTTGTTTTTATAAC
CTATCT-CTTCTGAGTACATAAACAAAAAAAAATGAATCAAAACTTTCAACAACGGATCT
CTTGGTTCTGGCATCGATGAAGAACGCAGCGAAATGCGATAAGTAATGTGAATTGC-AGA
ATTCAGTGAATCATCGAATCTTTGAACGCACATTGCGCCCGCTGGAATTCCAGCGGGCAT
GCCTGTTCGAGCGTCATTTCAACCCTCAAGCTTGGCTTGGTGTTGGGGTACTACCCGTAA
AACGGTAGGCCCTGAAATTTAGTGGCGGGCTCGCTAAGACTCTGAGCGTAGTAGTTTTTT
TTTCTT-CAACCTCGCTTTGGAAGGATTAGCGGT
>KP824756
TTATAACCATTTTATCGTTGCCTCGGCGCTGAGCCCGGGGGG-GGGTT-GGCGAAG----
----------GCAGATTTTCTTCCT----TCTCCCCTCCCTCCCCCCCCTCTTCCACCGT
GCAAACGGTTGTTGGGGAGCAGGCCCGCCGGCGGCCCACTAAACTCTTTGTTTTTATAAC
CTATCT-CTTCTGAGTACATAAACAAAAAAAAATGAATCAAAACTTTCAACAACGGATCT
CTTGGTTCTGGCATCGATGAAGAACGCAGCGAAATGCGATAAGTAATGTGAATTGC-AGA
ATTCAGTGAATCATCGAATCTTTGAACGCACATTGCGCCCGCTGGAATTCCAGCGGGCAT
GCCTGTTCGAGCGTCATTTCAACCCTCAAGCTTGGCTTGGTGTTGGGGTACTACCCGTAA
AACGGTAGGCCCTGAAATTTAGTGGCGGGCTCGCTAAGACTCTGAGCGTAGTAGTTTTTT
TTTCTT-CAACCTCGCTTTGGAAGGATTAGCGGT
>AY141855
TTATAACCATTTTATCGTTGCCTCGGCGCTGAGCCCGGGGGG-GGGTT-GGCGAAG----
----------GCAGATTTTCTTCCT----TCTCCCCTCCCTCCCCCCCCTCTTCCACCGT
GCAAACGGTTGTTGGGGAGCAGGCCCGCCGGCGGCCCACTAAACTCTTTGTTTTTATAAC
CTATCT-CTTCTGAGTACATAAACAAAAAAAAATGAATCAAAACTTTCAACAACGGATCT
CTTGGTTCTGGCATCGATGAAGAACGCAGCGAAATGCGATAAGTAATGTGAATTGC-AGA
ATTCAGTGAATCATCGAATCTTTGAACGCACATTGCGCCCGCTGGAATTCCAGCGGGCAT
GCCTGTTCGAGCGTCATTTCAACCCTCAAGCTTGGCTTGGTGTTGGGGTACTACCCGTAA
AACGGTAGGCCCTGAAATTTAGTGGCGGGCTCGCTAAGACTCTGAGCGTAGTAGTTTTTT
TTTCTT-CAACCTCGCTTTGGAAGGATTAGCGGT
>KC844338
TTATAACCATTTTATCGTTGCCTCGGCGCTGAGCCCGGGGGG-GGGTT-GGCGAAG----
----------GCAGATTTTCTTCCT----TCTCCCCTCCCTCCCCCCCCTCTTCCACCGT
GCAAACGGTTGTTGGGGAGCAGGCCCGCCGGCGGCCCACTAAACTCTTTGTTTTTATAAC
CTATCT-CTTCTGAGTACATAAACAAAAAAAAATGAATCAAAACTTTCAACAACGGATCT
CTTGGTTCTGGCATCGATGAAGAACGCAGCGAAATGCGATAAGTAATGTGAATTGC-AGA
ATTCAGTGAATCATCGAATCTTTGAACGCACATTGCGCCCGCTGGAATTCCAGCGGGCAT
GCCTGTTCGAGCGTCATTTCAACCCTCAAGCTTGGCTTGGTGTTGGGGTACTACCCGTAA
AACGGTAGGCCCTGAAATTTAGTGGCGGGCTCGCTAAGACTCTGAGCGTAGTAGTTTTTT
TTTCTT-CAACCTCGCTTTGGAAGGATTAGCGGT
>KC844352
TTATAACCATTTTATCGTTGCCTCGGCGCTGAGCCCGGGGGG-GGGTT-GGCGAAG----
----------GCAGATTTTCTTCCT----TCTCCCCTCCCTCCCCCCCCTCTTCCACCGT
GCAAACGGTTGTTGGGGAGCAGGCCCGCCGGCGGCCCACTAAACTCTTTGTTTTTATAAC
CTATCT-CTTCTGAGTACATAAACAAAAAAAAATGAATCAAAACTTTCAACAACGGATCT
CTTGGTTCTGGCATCGATGAAGAACGCAGCGAAATGCGATAAGTAATGTGAATTGC-AGA
ATTCAGTGAATCATCGAATCTTTGAACGCACATTGCGCCCGCTGGAATTCCAGCGGGCAT
GCCTGTTCGAGCGTCATTTCAACCCTCAAGCTTGGCTTGGTGTTGGGGTACTACCCGTAA
AACGGTAGGCCCTGAAATTTAGTGGCGGGCTCGCTAAGACTCTGAGCGTAGTAGTTTTTT
TTTCTT-CAACCTCGCTTTGGAAGGATTAGCGGT
>KC844351
TTATAACCATTTTATCGTTGCCTCGGCGCTGAGCCCGGGGGG-GGGTT-GGCGAAG----
----------GCAGATTTTCTTCCT----TCTCCCCTCCCTCCCCCCCCTCTTCCACCGT
GCAAACGGTTGTTGGGGAGCAGGCCCGCCGGCGGCCCACTAAACTCTTTGTTTTTATAAC
CTATCT-CTTCTGAGTACATAAACAAAAAAAAATGAATCAAAACTTTCAACAACGGATCT
CTTGGTTCTGGCATCGATGAAGAACGCAGCGAAATGCGATAAGTAATGTGAATTGC-AGA
ATTCAGTGAATCATCGAATCTTTGAACGCACATTGCGCCCGCTGGAATTCCAGCGGGCAT
GCCTGTTCGAGCGTCATTTCAACCCTCAAGCTTGGCTTGGTGTTGGGGTACTACCCGTAA
AACGGTAGGCCCTGAAATTTAGTGGCGGGCTCGCTAAGACTCTGAGCGTAGTAGTTTTTT
TTTCTT-CAACCTCGCTTTGGAAGGATTAGCGGT
>KC851944
TTATAACCATTTTATCGTTGCCTCGGCGCTGAGCCCGGGGGG-GGGTT-GGCGAAG----
----------GCAGATTTTCTTCCT----TCTCCCCTCCCTCCCCCCCCTCTTCCACCGT
GCAAACGGTTGTTGGGGAGCAGGCCCGCCGGCGGCCCACTAAACTCTTTGTTTTTATAAC
CTATCT-CTTCTGAGTACATAAACAAAAAAAAATGAATCAAAACTTTCAACAACGGATCT
CTTGGTTCTGGCATCGATGAAGAACGCAGCGAAATGCGATAAGTAATGTGAATTGC-AGA
ATTCAGTGAATCATCGAATCTTTGAACGCACATTGCGCCCGCTGGAATTCCAGCGGGCAT
GCCTGTTCGAGCGTCATTTCAACCCTCAAGCTTGGCTTGGTGTTGGGGTACTACCCGTAA
AACGGTAGGCCCTGAAATTTAGTGGCGGGCTCGCTAAGACTCTGAGCGTAGTAGTTTTTT
TTTCTT-CAACCTCGCTTTGGAAGGATTAGCGGT
>KC851941
TTATAACCATTTTATCGTTGCCTCGGCGCTGAGCCCGGGGGG-GGGTT-GGCGAAG----
----------GCAGATTTTCTTCCT----TCTCCCCTCCCTCCCCCCCCTCTTCCACCGT
GCAAACGGTTGTTGGGGAGCAGGCCCGCCGGCGGCCCACTAAACTCTTTGTTTTTATAAC
CTATCT-CTTCTGAGTACATAAACAAAAAAAAATGAATCAAAACTTTCAACAACGGATCT
CTTGGTTCTGGCATCGATGAAGAACGCAGCGAAATGCGATAAGTAATGTGAATTGC-AGA
ATTCAGTGAATCATCGAATCTTTGAACGCACATTGCGCCCGCTGGAATTCCAGCGGGCAT
GCCTGTTCGAGCGTCATTTCAACCCTCAAGCTTGGCTTGGTGTTGGGGTACTACCCGTAA
AACGGTAGGCCCTGAAATTTAGTGGCGGGCTCGCTAAGACTCTGAGCGTAGTAGTTTTTT
TTTCTT-CAACCTCGCTTTGGAAGGATTAGCGGT
>KC844306
TTATAACCATTTTATCGTTGCCTCGGCGCTGAGCCCGGGGGG-GGGTT-GGCGAAG----
----------GCAGATTTTCTTCCT----TCTCCCCTCCCTCCCCCCCCTCTTCCACCGT
GCAAACGGTTGTTGGGGAGCAGGCCCGCCGGCGGCCCACTAAACTCTTTGTTTTTATAAC
CTATCT-CTTCTGAGTACATAAACAAAAAAAAATGAATCAAAACTTTCAACAACGGATCT
CTTGGTTCTGGCATCGATGAAGAACGCAGCGAAATGCGATAAGTAATGTGAATTGC-AGA
ATTCAGTGAATCATCGAATCTTTGAACGCACATTGCGCCCGCTGGAATTCCAGCGGGCAT
GCCTGTTCGAGCGTCATTTCAACCCTCAAGCTTGGCTTGGTGTTGGGGTACTACCCGTAA
AACGGTAGGCCCTGAAATTTAGTGGCGGGCTCGCTAAGACTCTGAGCGTAGTAGTTTTTT
TTTCTT-CAACCTCGCTTTGGAAGGATTAGCGGT
>KC844296
TTATAACCATTTTATCGTTGCCTCGGCGCTGAGCCCGGGGGG-GGGTT-GGCGAAG----
----------GCAGATTTTCTTCCT----TCTCCCCTCCCTCCCCCCCCTCTTCCACCGT
GCAAACGGTTGTTGGGGAGCAGGCCCGCCGGCGGCCCACTAAACTCTTTGTTTTTATAAC
CTATCT-CTTCTGAGTACATAAACAAAAAAAAATGAATCAAAACTTTCAACAACGGATCT
CTTGGTTCTGGCATCGATGAAGAACGCAGCGAAATGCGATAAGTAATGTGAATTGC-AGA
ATTCAGTGAATCATCGAATCTTTGAACGCACATTGCGCCCGCTGGAATTCCAGCGGGCAT
GCCTGTTCGAGCGTCATTTCAACCCTCAAGCTTGGCTTGGTGTTGGGGTACTACCCGTAA
AACGGTAGGCCCTGAAATTTAGTGGCGGGCTCGCTAAGACTCTGAGCGTAGTAGTTTTTT
TTTCTT-CAACCTCGCTTTGGAAGGATTAGCGGT
>KC844318
TTATAACCATTTTATCGTTGCCTCGGCGCTGAGCCCGGGGGG-GGGTT-GGCGAAG----
----------GCAGATTTTCTTCCT----TCTCCCCTCCCTCCCCCCCCTCTTCCACCGT
GCAAACGGTTGTTGGGGAGCAGGCCCGCCGGCGGCCCACTAAACTCTTTGTTTTTATAAC
CTATCT-CTTCTGAGTACATAAACAAAAAAAAATGAATCAAAACTTTCAACAACGGATCT
CTTGGTTCTGGCATCGATGAAGAACGCAGCGAAATGCGATAAGTAATGTGAATTGC-AGA
ATTCAGTGAATCATCGAATCTTTGAACGCACATTGCGCCCGCTGGAATTCCAGCGGGCAT
GCCTGTTCGAGCGTCATTTCAACCCTCAAGCTTGGCTTGGTGTTGGGGTACTACCCGTAA
AACGGTAGGCCCTGAAATTTAGTGGCGGGCTCGCTAAGACTCTGAGCGTAGTAGTTTTTT
TTTCTT-CAACCTCGCTTTGGAAGGATTAGCGGT
>KC844315
TTATAACCATTTTATCGTTGCCTCGGCGCTGAGCCCGGGGGG-GGGTT-GGCGAAG----
----------GCAGATTTTCTTCCT----TCTCCCCTCCCTCCCCCCCCTCTTCCACCGT
GCAAACGGTTGTTGGGGAGCAGGCCCGCCGGCGGCCCACTAAACTCTTTGTTTTTATAAC
CTATCT-CTTCTGAGTACATAAACAAAAAAAAATGAATCAAAACTTTCAACAACGGATCT
CTTGGTTCTGGCATCGATGAAGAACGCAGCGAAATGCGATAAGTAATGTGAATTGC-AGA
ATTCAGTGAATCATCGAATCTTTGAACGCACATTGCGCCCGCTGGAATTCCAGCGGGCAT
GCCTGTTCGAGCGTCATTTCAACCCTCAAGCTTGGCTTGGTGTTGGGGTACTACCCGTAA
AACGGTAGGCCCTGAAATTTAGTGGCGGGCTCGCTAAGACTCTGAGCGTAGTAGTTTTTT
TTTCTT-CAACCTCGCTTTGGAAGGATTAGCGGT
>KC844314
TTATAACCATTTTATCGTTGCCTCGGCGCTGAGCCCGGGGGG-GGGTT-GGCGAAG----
----------GCAGATTTTCTTCCT----TCTCCCCTCCCTCCCCCCCCTCTTCCACCGT
GCAAACGGTTGTTGGGGAGCAGGCCCGCCGGCGGCCCACTAAACTCTTTGTTTTTATAAC
CTATCT-CTTCTGAGTACATAAACAAAAAAAAATGAATCAAAACTTTCAACAACGGATCT
CTTGGTTCTGGCATCGATGAAGAACGCAGCGAAATGCGATAAGTAATGTGAATTGC-AGA
ATTCAGTGAATCATCGAATCTTTGAACGCACATTGCGCCCGCTGGAATTCCAGCGGGCAT
GCCTGTTCGAGCGTCATTTCAACCCTCAAGCTTGGCTTGGTGTTGGGGTACTACCCGTAA
AACGGTAGGCCCTGAAATTTAGTGGCGGGCTCGCTAAGACTCTGAGCGTAGTAGTTTTTT
TTTCTT-CAACCTCGCTTTGGAAGGATTAGCGGT
>KC844313
TTATAACCATTTTATCGTTGCCTCGGCGCTGAGCCCGGGGGG-GGGTT-GGCGAAG----
----------GCAGATTTTCTTCCT----TCTCCCCTCCCTCCCCCCCCTCTTCCACCGT
GCAAACGGTTGTTGGGGAGCAGGCCCGCCGGCGGCCCACTAAACTCTTTGTTTTTATAAC
CTATCT-CTTCTGAGTACATAAACAAAAAAAAATGAATCAAAACTTTCAACAACGGATCT
CTTGGTTCTGGCATCGATGAAGAACGCAGCGAAATGCGATAAGTAATGTGAATTGC-AGA
ATTCAGTGAATCATCGAATCTTTGAACGCACATTGCGCCCGCTGGAATTCCAGCGGGCAT
GCCTGTTCGAGCGTCATTTCAACCCTCAAGCTTGGCTTGGTGTTGGGGTACTACCCGTAA
AACGGTAGGCCCTGAAATTTAGTGGCGGGCTCGCTAAGACTCTGAGCGTAGTAGTTTTTT
TTTCTT-CAACCTCGCTTTGGAAGGATTAGCGGT
>KC844312
TTATAACCATTTTATCGTTGCCTCGGCGCTGAGCCCGGGGGG-GGGTT-GGCGAAG----
----------GCAGATTTTCTTCCT----TCTCCCCTCCCTCCCCCCCCTCTTCCACCGT
GCAAACGGTTGTTGGGGAGCAGGCCCGCCGGCGGCCCACTAAACTCTTTGTTTTTATAAC
CTATCT-CTTCTGAGTACATAAACAAAAAAAAATGAATCAAAACTTTCAACAACGGATCT
CTTGGTTCTGGCATCGATGAAGAACGCAGCGAAATGCGATAAGTAATGTGAATTGC-AGA
ATTCAGTGAATCATCGAATCTTTGAACGCACATTGCGCCCGCTGGAATTCCAGCGGGCAT
GCCTGTTCGAGCGTCATTTCAACCCTCAAGCTTGGCTTGGTGTTGGGGTACTACCCGTAA
AACGGTAGGCCCTGAAATTTAGTGGCGGGCTCGCTAAGACTCTGAGCGTAGTAGTTTTTT
TTTCTT-CAACCTCGCTTTGGAAGGATTAGCGGT
>KC844309
TTATAACCATTTTATCGTTGCCTCGGCGCTGAGCCCGGGGGG-GGGTT-GGCGAAG----
----------GCAGATTTTCTTCCT----TCTCCCCTCCCTCCCCCCCCTCTTCCACCGT
GCAAACGGTTGTTGGGGAGCAGGCCCGCCGGCGGCCCACTAAACTCTTTGTTTTTATAAC
CTATCT-CTTCTGAGTACATAAACAAAAAAAAATGAATCAAAACTTTCAACAACGGATCT
CTTGGTTCTGGCATCGATGAAGAACGCAGCGAAATGCGATAAGTAATGTGAATTGC-AGA
ATTCAGTGAATCATCGAATCTTTGAACGCACATTGCGCCCGCTGGAATTCCAGCGGGCAT
GCCTGTTCGAGCGTCATTTCAACCCTCAAGCTTGGCTTGGTGTTGGGGTACTACCCGTAA
AACGGTAGGCCCTGAAATTTAGTGGCGGGCTCGCTAAGACTCTGAGCGTAGTAGTTTTTT
TTTCTT-CAACCTCGCTTTGGAAGGATTAGCGGT
>KC844327
TTATAACCATTTTATCGTTGCCTCGGCGCTGAGCCCGGGGGG-GGGTT-GGCGAAG----
----------GCAGATTTTCTTCCT----TCTCCCCTCCCTCCCCCCCCTCTTCCACCGT
GCAAACGGTTGTTGGGGAGCAGGCCCGCCGGCGGCCCACTAAACTCTTTGTTTTTATAAC
CTATCT-CTTCTGAGTACATAAACAAAAAAAAATGAATCAAAACTTTCAACAACGGATCT
CTTGGTTCTGGCATCGATGAAGAACGCAGCGAAATGCGATAAGTAATGTGAATTGC-AGA
ATTCAGTGAATCATCGAATCTTTGAACGCACATTGCGCCCGCTGGAATTCCAGCGGGCAT
GCCTGTTCGAGCGTCATTTCAACCCTCAAGCTTGGCTTGGTGTTGGGGTACTACCCGTAA
AACGGTAGGCCCTGAAATTTAGTGGCGGGCTCGCTAAGACTCTGAGCGTAGTAGTTTTTT
TTTCTT-CAACCTCGCTTTGGAAGGATTAGCGGT
>KC844326
TTATAACCATTTTATCGTTGCCTCGGCGCTGAGCCCGGGGGG-GGGTT-GGCGAAG----
----------GCAGATTTTCTTCCT----TCTCCCCTCCCTCCCCCCCCTCTTCCACCGT
GCAAACGGTTGTTGGGGAGCAGGCCCGCCGGCGGCCCACTAAACTCTTTGTTTTTATAAC
CTATCT-CTTCTGAGTACATAAACAAAAAAAAATGAATCAAAACTTTCAACAACGGATCT
CTTGGTTCTGGCATCGATGAAGAACGCAGCGAAATGCGATAAGTAATGTGAATTGC-AGA
ATTCAGTGAATCATCGAATCTTTGAACGCACATTGCGCCCGCTGGAATTCCAGCGGGCAT
GCCTGTTCGAGCGTCATTTCAACCCTCAAGCTTGGCTTGGTGTTGGGGTACTACCCGTAA
AACGGTAGGCCCTGAAATTTAGTGGCGGGCTCGCTAAGACTCTGAGCGTAGTAGTTTTTT
TTTCTT-CAACCTCGCTTTGGAAGGATTAGCGGT
>KC844322
TTATAACCATTTTATCGTTGCCTCGGCGCTGAGCCCGGGGGG-GGGTT-GGCGAAG----
----------GCAGATTTTCTTCCT----TCTCCCCTCCCTCCCCCCCCTCTTCCACCGT
GCAAACGGTTGTTGGGGAGCAGGCCCGCCGGCGGCCCACTAAACTCTTTGTTTTTATAAC
CTATCT-CTTCTGAGTACATAAACAAAAAAAAATGAATCAAAACTTTCAACAACGGATCT
CTTGGTTCTGGCATCGATGAAGAACGCAGCGAAATGCGATAAGTAATGTGAATTGC-AGA
ATTCAGTGAATCATCGAATCTTTGAACGCACATTGCGCCCGCTGGAATTCCAGCGGGCAT
GCCTGTTCGAGCGTCATTTCAACCCTCAAGCTTGGCTTGGTGTTGGGGTACTACCCGTAA
AACGGTAGGCCCTGAAATTTAGTGGCGGGCTCGCTAAGACTCTGAGCGTAGTAGTTTTTT
TTTCTT-CAACCTCGCTTTGGAAGGATTAGCGGT
>MW759487
TTATAACCATTTTATCGTTGCCTCGGCGCTGAGCCCGGGGGG-GGGTT-GGCGAAG----
----------GCAGATTTTCTTCCT----TCTCCCCTCCCTCCCCCCCCTCTTCCACCGT
GCAAACGGTTGTTGGGGAGCAGGCCCGCCGGCGGCCCACTAAACTCTTTGTTTTTATAAC
CTATCT-CTTCTGAGTACATAAACAAAAAAAAATGAATCAAAACTTTCAACAACGGATCT
CTTGGTTCTGGCATCGATGAAGAACGCAGCGAAATGCGATAAGTAATGTGAATTGC-AGA
ATTCAGTGAATCATCGAATCTTTGAACGCACATTGCGCCCGCTGGAATTCCAGCGGGCAT
GCCTGTTCGAGCGTCATTTCAACCCTCAAGCTTGGCTTGGTGTTGGGGTACTACCCGTAA
AACGGTAGGCCCTGAAATTTAGTGGCGGGCTCGCTAAGACTCTGAGCGTAGTAGTTTTTT
TTTCTT-CAACCTCGCTTTGGAAGGATTAGCGGT
>DQ368749
TTATAACCATTTTATCGTTGCCTCGGCGCTGAGCCCGGGGGG-GGGTT-GGCGAAG----
----------GCAGATTTTCTTCCT----TCTCCCCTCCCTCCCCCCCCTCTTCCACCGT
GCAAACGGTTGTTGGGGAGCAGGCCCGCCGGCGGCCCACTAAACTCTTTGTTTTTATAAC
CTATCT-CTTCTGAGTACATAAACAAAAAAAAATGAATCAAAACTTTCAACAACGGATCT
CTTGGTTCTGGCATCGATGAAGAACGCAGCGAAATGCGATAAGTAATGTGAATTGC-AGA
ATTCAGTGAATCATCGAATCTTTGAACGCACATTGCGCCCGCTGGAATTCCAGCGGGCAT
GCCTGTTCGAGCGTCATTTCAACCCTCAAGCTTGGCTTGGTGTTGGGGTACTACCCGTAA
AACGGTAGGCCCTGAAATTTAGTGGCGGGCTCGCTAAGACTCTGAGCGTAGTAGTTTTTT
TTTCTT-CAACCTCGCTTTGGAAGGATTAGCGGT
>MG866019
TTATAACCATTTTATCGTTGCCTCGGCGCTGAGCCCGGGGGG-GGGTT-GGCGAAG----
----------GCAGATTTTCTTCCT----TCTCCCCTCCCTCCCCCCCCTCTTCCACCGT
GCAAACGGTTGTTGGGGAGCAGGCCCGCCGGCGGCCCACTAAACTCTTTGTTTTTATAAC
CTATCT-CTTCTGAGTACATAAACAAAAAAAAATGAATCAAAACTTTCAACAACGGATCT
CTTGGTTCTGGCATCGATGAAGAACGCAGCGAAATGCGATAAGTAATGTGAATTGC-AGA
ATTCAGTGAATCATCGAATCTTTGAACGCACATTGCGCCCGCTGGAATTCCAGCGGGCAT
GCCTGTTCGAGCGTCATTTCAACCCTCAAGCTTGGCTTGGTGTTGGGGTACTACCCGTAA
AACGGTAGGCCCTGAAATTTAGTGGCGGGCTCGCTAAGACTCTGAGCGTAGTAGTTTTTT
TTTCTT-CAACCTCGCTTTGGAAGGATTAGCGGT
>AF292043
TTATAACCATTTTATCGTTGCCTCGGCGCTGAGCCCGGGGGG-GGGTT-GGCGAAG----
----------GCAGATTTTCTTCCT----TCTCCCCTCCCTCCCCCCCCTCTTCCACCGT
GCAAACGGTTGTTGGGGAGCAGGCCCGCCGGCGGCCCACTAAACTCTTTGTTTTTATAAC
CTATCT-CTTCTGAGTACATAAACAAAAAAAAATGAATCAAAACTTTCAACAACGGATCT
CTTGGTTCTGGCATCGATGAAGAACGCAGCGAAATGCGATAAGTAATGTGAATTGC-AGA
ATTCAGTGAATCATCGAATCTTTGAACGCACATTGCGCCCGCTGGAATTCCAGCGGGCAT
GCCTGTTCGAGCGTCATTTCAACCCTCAAGCTTGGCTTGGTGTTGGGGTACTACCCGTAA
AACGGTAGGCCCTGAAATTTAGTGGCGGGCTCGCTAAGACTCTGAGCGTAGTAGTTTTTT
TTTCTT-CAACCTCGCTTTGGAAGGATTAGCGGT
>AF452121
TTATAACCATTTTATCGTTGCCTCGGCGCTGAGCCCGGGGGG-GGGTT-GGCGAAG----
----------GCAGATTTTCTTCCT----TCTCCCCTCCCTCCCCCCCCTCTTCCACCGT
GCAAACGGTTGTTGGGGAGCAGGCCCGCCGGCGGCCCACTAAACTCTTTGTTTTTATAAC
CTATCT-CTTCTGAGTACATAAACAAAAAAAAATGAATCAAAACTTTCAACAACGGATCT
CTTGGTTCTGGCATCGATGAAGAACGCAGCGAAATGCGATAAGTAATGTGAATTGC-AGA
ATTCAGTGAATCATCGAATCTTTGAACGCACATTGCGCCCGCTGGAATTCCAGCGGGCAT
GCCTGTTCGAGCGTCATTTCAACCCTCAAGCTTGGCTTGGTGTTGGGGTACTACCCGTAA
AACGGTAGGCCCTGAAATTTAGTGGCGGGCTCGCTAAGACTCTGAGCGTAGTAGTTTTTT
TTTCTT-CAACCTCGCTTTGGAAGGATTAGCGGT
>AF452122
TTATAACCATTTTATCGTTGCCTCGGCGCTGAGCCCGGGGGG-GGGTT-GGCGAAG----
----------GCAGATTTTCTTCCT----TCTCCCCTCCCTCCCCCCCCTCTTCCACCGT
GCAAACGGTTGTTGGGGAGCAGGCCCGCCGGCGGCCCACTAAACTCTTTGTTTTTATAAC
CTATCT-CTTCTGAGTACATAAACAAAAAAAAATGAATCAAAACTTTCAACAACGGATCT
CTTGGTTCTGGCATCGATGAAGAACGCAGCGAAATGCGATAAGTAATGTGAATTGC-AGA
ATTCAGTGAATCATCGAATCTTTGAACGCACATTGCGCCCGCTGGAATTCCAGCGGGCAT
GCCTGTTCGAGCGTCATTTCAACCCTCAAGCTTGGCTTGGTGTTGGGGTACTACCCGTAA
AACGGTAGGCCCTGAAATTTAGTGGCGGGCTCGCTAAGACTCTGAGCGTAGTAGTTTTTT
TTTCTT-CAACCTCGCTTTGGAAGGATTAGCGGT
>AF452123
TTATAACCATTTTATCGTTGCCTCGGCGCTGAGCCCGGGGGG-GGGTT-GGCGAAG----
----------GCAGATTTTCTTCCT----TCTCCCCTCCCTCCCCCCCCTCTTCCACCGT
GCAAACGGTTGTTGGGGAGCAGGCCCGCCGGCGGCCCACTAAACTCTTTGTTTTTATAAC
CTATCT-CTTCTGAGTACATAAACAAAAAAAAATGAATCAAAACTTTCAACAACGGATCT
CTTGGTTCTGGCATCGATGAAGAACGCAGCGAAATGCGATAAGTAATGTGAATTGC-AGA
ATTCAGTGAATCATCGAATCTTTGAACGCACATTGCGCCCGCTGGAATTCCAGCGGGCAT
GCCTGTTCGAGCGTCATTTCAACCCTCAAGCTTGGCTTGGTGTTGGGGTACTACCCGTAA
AACGGTAGGCCCTGAAATTTAGTGGCGGGCTCGCTAAGACTCTGAGCGTAGTAGTTTTTT
TTTCTT-CAACCTCGCTTTGGAAGGATTAGCGGT
>AF292042
TTATAACCATTTTATCGTTGCCTCGGCGCTGAGCCCGGGGGG-GGGTT-GGCGAAG----
----------GCAGATTTTCTTCCT----TCTCCCCTCCCTCCCCCCCCTCTTCCACCGT
GCAAACGGTTGTTGGGGAGCAGGCCCGCCGGCGGCCCACTAAACTCTTTGTTTTTATAAC
CTATCT-CTTCTGAGTACATAAACAAAAAAAAATGAATCAAAACTTTCAACAACGGATCT
CTTGGTTCTGGCATCGATGAAGAACGCAGCGAAATGCGATAAGTAATGTGAATTGC-AGA
ATTCAGTGAATCATCGAATCTTTGAACGCACATTGCGCCCGCTGGAATTCCAGCGGGCAT
GCCTGTTCGAGCGTCATTTCAACCCTCAAGCTTGGCTTGGTGTTGGGGTACTACCCGTAA
AACGGTAGGCCCTGAAATTTAGTGGCGGGCTCGCTAAGACTCTGAGCGTAGTAGTTTTTT
TTTCTT-CAACCTCGCTTTGGAAGGATTAGCGGT
>MG866018
TTATAACCATTTTATCGTTGCCTCGGCGCTGAGCCCGGGGGG-GGGTT-GGCGAAG----
----------GCAGATTTTCTTCCT----TCTCCCCTCCCTCCCCCCCCTCTTCCACCGT
GCAAACGGTTGTTGGGGAGCAGGCCCGCCGGCGGCCCACTAAACTCTTTGTTTTTATAAC
CTATCT-CTTCTGAGTACATAAACAAAAAAAAATGAATCAAAACTTTCAACAACGGATCT
CTTGGTTCTGGCATCGATGAAGAACGCAGCGAAATGCGATAAGTAATGTGAATTGC-AGA
ATTCAGTGAATCATCGAATCTTTGAACGCACATTGCGCCCGCTGGAATTCCAGCGGGCAT
GCCTGTTCGAGCGTCATTTCAACCCTCAAGCTTGGCTTGGTGTTGGGGTACTACCCGTAA
AACGGTAGGCCCTGAAATTTAGTGGCGGGCTCGCTAAGACTCTGAGCGTAGTAGTTTTTT
TTTCTT-CAACCTCGCTTTGGAAGGATTAGCGGT
>MH843497
TTATAACCATTTTATCGTTGCCTCGGCGCTGAGCCCGGGGGG-GGGTT-GGCGAAG----
----------GCAGATTTTCTTCCT----TCTCCCCTCCCTCCCCCCCCTCTTCCACCGT
GCAAACGGTTGTTGGGGAGCAGGCCCGCCGGCGGCCCACTAAACTCTTTGTTTTTATAAC
CTATCT-CTTCTGAGTACATAAACAAAAAAAAATGAATCAAAACTTTCAACAACGGATCT
CTTGGTTCTGGCATCGATGAAGAACGCAGCGAAATGCGATAAGTAATGTGAATTGC-AGA
ATTCAGTGAATCATCGAATCTTTGAACGCACATTGCGCCCGCTGGAATTCCAGCGGGCAT
GCCTGTTCGAGCGTCATTTCAACCCTCAAGCTTGGCTTGGTGTTGGGGTACTACCCGTAA
AACGGTAGGCCCTGAAATTTAGTGGCGGGCTCGCTAAGACTCTGAGCGTAGTAGTTTTTT
TTTCTT-CAACCTCGCTTTGGAAGGATTAGCGGT
>MG866021
TTATAACCATTTTATCGTTGCCTCGGCGCTGAGCCCGGGGGG-GGGTT-GGCGAAG----
----------GCAGATTTTCTTCCT----TCTCCCCTCCCTCCCCCCCCTCTTCCACCGT
GCAAACGGTTGTTGGGGAGCAGGCCCGCCGGCGGCCCACTAAACTCTTTGTTTTTATAAC
CTATCT-CTTCTGAGTACATAAACAAAAAAAAATGAATCAAAACTTTCAACAACGGATCT
CTTGGTTCTGGCATCGATGAAGAACGCAGCGAAATGCGATAAGTAATGTGAATTGC-AGA
ATTCAGTGAATCATCGAATCTTTGAACGCACATTGCGCCCGCTGGAATTCCAGCGGGCAT
GCCTGTTCGAGCGTCATTTCAACCCTCAAGCTTGGCTTGGTGTTGGGGTACTACCCGTAA
AACGGTAGGCCCTGAAATTTAGTGGCGGGCTCGCTAAGACTCTGAGCGTAGTAGTTTTTT
TTTCTT-CAACCTCGCTTTGGAAGGATTAGCGGT
>MG866022
TTATAACCATTTTATCGTTGCCTCGGCGCTGAGCCCGGGGGG-GGGTT-GGCGAAG----
----------GCAGATTTTCTTCCT----TCTCCCCTCCCTCCCCCCCCTCTTCCACCGT
GCAAACGGTTGTTGGGGAGCAGGCCCGCCGGCGGCCCACTAAACTCTTTGTTTTTATAAC
CTATCT-CTTCTGAGTACATAAACAAAAAAAAATGAATCAAAACTTTCAACAACGGATCT
CTTGGTTCTGGCATCGATGAAGAACGCAGCGAAATGCGATAAGTAATGTGAATTGC-AGA
ATTCAGTGAATCATCGAATCTTTGAACGCACATTGCGCCCGCTGGAATTCCAGCGGGCAT
GCCTGTTCGAGCGTCATTTCAACCCTCAAGCTTGGCTTGGTGTTGGGGTACTACCCGTAA
AACGGTAGGCCCTGAAATTTAGTGGCGGGCTCGCTAAGACTCTGAGCGTAGTAGTTTTTT
TTTCTT-CAACCTCGCTTTGGAAGGATTAGCGGT
>AY697930
TTATAACCATTTTATCGTTGCCTCGGCGCTGAGCCCGGGGGG-GGGTT-GGCGAAG----
----------GCAGATTTTCTTCCT----TCTCCCCTCCCTCCCCCCCCTCTTCCACCGT
GCAAACGGTTGTTGGGGAGCAGGCCCGCCGGCGGCCCACTAAACTCTTTGTTTTTATAAC
CTATCT-CTTCTGAGTACATAAACAAAAAAAAATGAATCAAAACTTTCAACAACGGATCT
CTTGGTTCTGGCATCGATGAAGAACGCAGCGAAATGCGATAAGTAATGTGAATTGC-AGA
ATTCAGTGAATCATCGAATCTTTGAACGCACATTGCGCCCGCTGGAATTCCAGCGGGCAT
GCCTGTTCGAGCGTCATTTCAACCCTCAAGCTTGGCTTGGTGTTGGGGTACTACCCGTAA
AACGGTAGGCCCTGAAATTTAGTGGCGGGCTCGCTAAGACTCTGAGCGTAGTAGTTTTTT
TTTCTT-CAACCTCGCTTTGGAAGGATTAGCGGT
>AF368330
TTATAACCATTTTATCGTTGCCTCGGCGCTGAGCCCGGGGGG-GGGTT-GGCGAAG----
----------GCAGATTTTCTTCCT----TCTCCCCTCCCTCCCCCCCCTCTTCCACCGT
GCAAACGGTTGTTGGGGAGCAGGCCCGCCGGCGGCCCACTAAACTCTTTGTTTTTATAAC
CTATCT-CTTCTGAGTACATAAACAAAAAAAAATGAATCAAAACTTTCAACAACGGATCT
CTTGGTTCTGGCATCGATGAAGAACGCAGCGAAATGCGATAAGTAATGTGAATTGC-AGA
ATTCAGTGAATCATCGAATCTTTGAACGCACATTGCGCCCGCTGGAATTCCAGCGGGCAT
GCCTGTTCGAGCGTCATTTCAACCCTCAAGCTTGGCTTGGTGTTGGGGTACTACCCGTAA
AACGGTAGGCCCTGAAATTTAGTGGCGGGCTCGCTAAGACTCTGAGCGTAGTAGTTTTTT
TTTCTT-CAACCTCGCTTTGGAAGGATTAGCGGT
>AY697927
TTATAACCATTTTATCGTTGCCTCGGCGCTGAGCCCGGGGGG-GGGTT-GGCGAAG----
----------GCAGATTTTCTTCCT----TCTCCCCTCCCTCCCCCCCCTCTTCCACCGT
GCAAACGGTTGTTGGGGAGCAGGCCCGCCGGCGGCCCACTAAACTCTTTGTTTTTATAAC
CTATCT-CTTCTGAGTACATAAACAAAAAAAAATGAATCAAAACTTTCAACAACGGATCT
CTTGGTTCTGGCATCGATGAAGAACGCAGCGAAATGCGATAAGTAATGTGAATTGC-AGA
ATTCAGTGAATCATCGAATCTTTGAACGCACATTGCGCCCGCTGGAATTCCAGCGGGCAT
GCCTGTTCGAGCGTCATTTCAACCCTCAAGCTTGGCTTGGTGTTGGGGTACTACCCGTAA
AACGGTAGGCCCTGAAATTTAGTGGCGGGCTCGCTAAGACTCTGAGCGTAGTAGTTTTTT
TTTCTT-CAACCTCGCTTTGGAAGGATTAGCGGT
>AF368329
TTATAACCATTTTATCGTTGCCTCGGCGCTGAGCCCGGGGGG-GGGTT-GGCGAAG----
----------GCAGATTTTCTTCCT----TCTCCCCTCCCTCCCCCCCCTCTTCCACCGT
GCAAACGGTTGTTGGGGAGCAGGCCCGCCGGCGGCCCACTAAACTCTTTGTTTTTATAAC
CTATCT-CTTCTGAGTACATAAACAAAAAAAAATGAATCAAAACTTTCAACAACGGATCT
CTTGGTTCTGGCATCGATGAAGAACGCAGCGAAATGCGATAAGTAATGTGAATTGC-AGA
ATTCAGTGAATCATCGAATCTTTGAACGCACATTGCGCCCGCTGGAATTCCAGCGGGCAT
GCCTGTTCGAGCGTCATTTCAACCCTCAAGCTTGGCTTGGTGTTGGGGTACTACCCGTAA
AACGGTAGGCCCTGAAATTTAGTGGCGGGCTCGCTAAGACTCTGAGCGTAGTAGTTTTTT
TTTCTT-CAACCTCGCTTTGGAAGGATTAGCGGT
>MG866023
TTATAACCATTTTATCGTTGCCTCGGCGCTGAGCCCGGGGGG-GGGTT-GGCGAAG----
----------GCAGATTTTCTTCCT----TCTCCCCTCCCTCCCCCCCCTCTTCCACCGT
GCAAACGGTTGTTGGGGAGCAGGCCCGCCGGCGGCCCACTAAACTCTTTGTTTTTATAAC
CTATCT-CTTCTGAGTACATAAACAAAAAAAAATGAATCAAAACTTTCAACAACGGATCT
CTTGGTTCTGGCATCGATGAAGAACGCAGCGAAATGCGATAAGTAATGTGAATTGC-AGA
ATTCAGTGAATCATCGAATCTTTGAACGCACATTGCGCCCGCTGGAATTCCAGCGGGCAT
GCCTGTTCGAGCGTCATTTCAACCCTCAAGCTTGGCTTGGTGTTGGGGTACTACCCGTAA
AACGGTAGGCCCTGAAATTTAGTGGCGGGCTCGCTAAGACTCTGAGCGTAGTAGTTTTTT
TTTCTT-CAACCTCGCTTTGGAAGGATTAGCGGT
>AY697929
TTATAACCATTTTATCGTTGCCTCGGCGCTGAGCCCGGGGGG-GGGTT-GGCGAAG----
----------GCAGATTTTCTTCCT----TCTCCCCTCCCTCCCCCCCCTCTTCCACCGT
GCAAACGGTTGTTGGGGAGCAGGCCCGCCGGCGGCCCACTAAACTCTTTGTTTTTATAAC
CTATCT-CTTCTGAGTACATAAACAAAAAAAAATGAATCAAAACTTTCAACAACGGATCT
CTTGGTTCTGGCATCGATGAAGAACGCAGCGAAATGCGATAAGTAATGTGAATTGC-AGA
ATTCAGTGAATCATCGAATCTTTGAACGCACATTGCGCCCGCTGGAATTCCAGCGGGCAT
GCCTGTTCGAGCGTCATTTCAACCCTCAAGCTTGGCTTGGTGTTGGGGTACTACCCGTAA
AACGGTAGGCCCTGAAATTTAGTGGCGGGCTCGCTAAGACTCTGAGCGTAGTAGTTTTTT
TTTCTT-CAACCTCGCTTTGGAAGGATTAGCGGT
>MG866020
TTATAACCATTTTATCGTTGCCTCGGCGCTGAGCCCGGGGGG-GGGTT-GGCGAAG----
----------GCAGATTTTCTTCCT----TCTCCCCTCCCTCCCCCCCCTCTTCCACCGT
GCAAACGGTTGTTGGGGAGCAGGCCCGCCGGCGGCCCACTAAACTCTTTGTTTTTATAAC
CTATCT-CTTCTGAGTACATAAACAAAAAAAAATGAATCAAAACTTTCAACAACGGATCT
CTTGGTTCTGGCATCGATGAAGAACGCAGCGAAATGCGATAAGTAATGTGAATTGC-AGA
ATTCAGTGAATCATCGAATCTTTGAACGCACATTGCGCCCGCTGGAATTCCAGCGGGCAT
GCCTGTTCGAGCGTCATTTCAACCCTCAAGCTTGGCTTGGTGTTGGGGTACTACCCGTAA
AACGGTAGGCCCTGAAATTTAGTGGCGGGCTCGCTAAGACTCTGAGCGTAGTAGTTTTTT
TTTCTT-CAACCTCGCTTTGGAAGGATTAGCGGT
>MH843498
TTATAACCATTTTATCGTTGCCTCGGCGCTGAGCCCGGGGGG-GGGTT-GGCGAAG----
----------GCAGATTTTCTTCCT----TCTCCCCTCCCTCCCCCCCCTCTTCCACCGT
GCAAACGGTTGTTGGGGAGCAGGCCCGCCGGCGGCCCACTAAACTCTTTGTTTTTATAAC
CTATCT-CTTCTGAGTACATAAACAAAAAAAAATGAATCAAAACTTTCAACAACGGATCT
CTTGGTTCTGGCATCGATGAAGAACGCAGCGAAATGCGATAAGTAATGTGAATTGC-AGA
ATTCAGTGAATCATCGAATCTTTGAACGCACATTGCGCCCGCTGGAATTCCAGCGGGCAT
GCCTGTTCGAGCGTCATTTCAACCCTCAAGCTTGGCTTGGTGTTGGGGTACTACCCGTAA
AACGGTAGGCCCTGAAATTTAGTGGCGGGCTCGCTAAGACTCTGAGCGTAGTAGTTTTTT
TTTCTT-CAACCTCGCTTTGGAAGGATTAGCGGT
>AY697928
TTATAACCATTTTATCGTTGCCTCGGCGCTGAGCCCGGGGGG-GGGTT-GGCGAAG----
----------GCAGATTTTCTTCCT----TCTCCCCTCCCTCCCCCCCCTCTTCCACCGT
GCAAACGGTTGTTGGGGAGCAGGCCCGCCGGCGGCCCACTAAACTCTTTGTTTTTATAAC
CTATCT-CTTCTGAGTACATAAACAAAAAAAAATGAATCAAAACTTTCAACAACGGATCT
CTTGGTTCTGGCATCGATGAAGAACGCAGCGAAATGCGATAAGTAATGTGAATTGC-AGA
ATTCAGTGAATCATCGAATCTTTGAACGCACATTGCGCCCGCTGGAATTCCAGCGGGCAT
GCCTGTTCGAGCGTCATTTCAACCCTCAAGCTTGGCTTGGTGTTGGGGTACTACCCGTAA
AACGGTAGGCCCTGAAATTTAGTGGCGGGCTCGCTAAGACTCTGAGCGTAGTAGTTTTTT
TTTCTT-CAACCTCGCTTTGGAAGGATTAGCGGT
>AY697931
TTATAACCATTTTATCGTTGCCTCGGCGCTGAGCCCGGGGGG-GGGTT-GGCGAAG----
----------GCAGATTTTCTTCCT----TCTCCCCTCCCTCCCCCCCCTCTTCCACCGT
GCAAACGGTTGTTGGGGAGCAGGCCCGCCGGCGGCCCACTAAACTCTTTGTTTTTATAAC
CTATCT-CTTCTGAGTACATAAACAAAAAAAAATGAATCAAAACTTTCAACAACGGATCT
CTTGGTTCTGGCATCGATGAAGAACGCAGCGAAATGCGATAAGTAATGTGAATTGC-AGA
ATTCAGTGAATCATCGAATCTTTGAACGCACATTGCGCCCGCTGGAATTCCAGCGGGCAT
GCCTGTTCGAGCGTCATTTCAACCCTCAAGCTTGGCTTGGTGTTGGGGTACTACCCGTAA
AACGGTAGGCCCTGAAATTTAGTGGCGGGCTCGCTAAGACTCTGAGCGTAGTAGTTTTTT
TTTCTT-CAACCTCGCTTTGGAAGGATTAGCGGT
>MK432686
TTATAACCATTTTATCGTTGCCTCGGCGCTGAGCCCGGGGGG-GGGTT-GGCGAAG----
----------GCAGATTTTCTTCCT----TCTCCCCTCCCTCCCCCCCCTCTTCCACCGT
GCAAACGGTTGTTGGGGAGCAGGCCCGCCGGCGGCCCACTAAACTCTTTGTTTTTATAAC
CTATCT-CTTCTGAGTACATAAACAAAAAAAAATGAATCAAAACTTTCAACAACGGATCT
CTTGGTTCTGGCATCGATGAAGAACGCAGCGAAATGCGATAAGTAATGTGAATTGC-AGA
ATTCAGTGAATCATCGAATCTTTGAACGCACATTGCGCCCGCTGGAATTCCAGCGGGCAT
GCCTGTTCGAGCGTCATTTCAACCCTCAAGCTTGGCTTGGTGTTGGGGTACTACCCGTAA
AACGGTAGGCCCTGAAATTTAGTGGCGGGCTCGCTAAGACTCTGAGCGTAGTAGTTTTTT
TTTCTT-CAACCTCGCTTTGGAAGGATTAGCGGT
>AF172658
TTATAACCATTTTATCGTTGCCTCGGCGCTGAGCCCGGGGGG-GGGTT-GGCGAAG----
----------GCAGATTTTCTTCCT----TCTCCCCTCCCTCCCCCCCCTCTTCCACCGT
GCAAACGGTTGTTGGGGAGCAGGCCCGCCGGCGGCCCACTAAACTCTTTGTTTTTATAAC
CTATCT-CTTCTGAGTACATAAACAAAAAAAAATGAATCAAAACTTTCAACAACGGATCT
CTTGGTTCTGGCATCGATGAAGAACGCAGCGAAATGCGATAAGTAATGTGAATTGC-AGA
ATTCAGTGAATCATCGAATCTTTGAACGCACATTGCGCCCGCTGGAATTCCAGCGGGCAT
GCCTGTTCGAGCGTCATTTCAACCCTCAAGCTTGGCTTGGTGTTGGGGTACTACCCGTAA
AACGGTAGGCCCTGAAATTTAGTGGCGGGCTCGCTAAGACTCTGAGCGTAGTAGTTTTTT
TTTCTT-CAACCTCGCTTTGGAAGGATTAGCGGT
>EU442647
TTATAACCATTTTATCGTTGCCTCGGCGCTGAGCCCGGGGGG-GGGTT-GGCGAAG----
----------GCAGATTTTCTTCCT----TCTCCCCTCCCTCCCCCCCCTCTTCCACCGT
GCAAACGGTTGTTGGGGAGCAGGCCCGCCGGCGGCCCACTAAACTCTTTGTTTTTATAAC
CTATCT-CTTCTGAGTACATAAACAAAAAAAAATGAATCAAAACTTTCAACAACGGATCT
CTTGGTTCTGGCATCGATGAAGAACGCAGCGAAATGCGATAAGTAATGTGAATTGC-AGA
ATTCAGTGAATCATCGAATCTTTGAACGCACATTGCGCCCGCTGGAATTCCAGCGGGCAT
GCCTGTTCGAGCGTCATTTCAACCCTCAAGCTTGGCTTGGTGTTGGGGTACTACCCGTAA
AACGGTAGGCCCTGAAATTTAGTGGCGGGCTCGCTAAGACTCTGAGCGTAGTAGTTTTTT
TTTCTT-CAACCTCGCTTTGGAAGGATTAGCGGT
>EU442645
TTATAACCATTTTATCGTTGCCTCGGCGCTGAGCCCGGGGGG-GGGTT-GGCGAAG----
----------GCAGATTTTCTTCCT----TCTCCCCTCCCTCCCCCCCCTCTTCCACCGT
GCAAACGGTTGTTGGGGAGCAGGCCCGCCGGCGGCCCACTAAACTCTTTGTTTTTATAAC
CTATCT-CTTCTGAGTACATAAACAAAAAAAAATGAATCAAAACTTTCAACAACGGATCT
CTTGGTTCTGGCATCGATGAAGAACGCAGCGAAATGCGATAAGTAATGTGAATTGC-AGA
ATTCAGTGAATCATCGAATCTTTGAACGCACATTGCGCCCGCTGGAATTCCAGCGGGCAT
GCCTGTTCGAGCGTCATTTCAACCCTCAAGCTTGGCTTGGTGTTGGGGTACTACCCGTAA
AACGGTAGGCCCTGAAATTTAGTGGCGGGCTCGCTAAGACTCTGAGCGTAGTAGTTTTTT
TTTCTT-CAACCTCGCTTTGGAAGGATTAGCGGT
>EU442646
TTATAACCATTTTATCGTTGCCTCGGCGCTGAGCCCGGGGGG-GGGTT-GGCGAAG----
----------GCAGATTTTCTTCCT----TCTCCCCTCCCTCCCCCCCCTCTTCCACCGT
GCAAACGGTTGTTGGGGAGCAGGCCCGCCGGCGGCCCACTAAACTCTTTGTTTTTATAAC
CTATCT-CTTCTGAGTACATAAACAAAAAAAAATGAATCAAAACTTTCAACAACGGATCT
CTTGGTTCTGGCATCGATGAAGAACGCAGCGAAATGCGATAAGTAATGTGAATTGC-AGA
ATTCAGTGAATCATCGAATCTTTGAACGCACATTGCGCCCGCTGGAATTCCAGCGGGCAT
GCCTGTTCGAGCGTCATTTCAACCCTCAAGCTTGGCTTGGTGTTGGGGTACTACCCGTAA
AACGGTAGGCCCTGAAATTTAGTGGCGGGCTCGCTAAGACTCTGAGCGTAGTAGTTTTTT
TTTCTT-CAACCTCGCTTTGGAAGGATTAGCGGT
